# Supplementary material for: Effects of maternal anemia on low-birth-weight in Sub-Sahara African countries: Systematic review and meta-analysis
Source: PLoS One. 2025 Jun 25;20(6):e0325450. doi: 10.1371/journal.pone.0325450 (PMC12192055; doi:10.1371/journal.pone.0325450)
Supplement: S1 File — (XLSX) [file pone.0325450.s004.xlsx]

## Sheet: Sheet1
	S1 file: All studies identified in the literature search, including those that were excluded from the analyses with reason of exclusion.
ID	Study	Eligible	Reason for exclusion
1	COSMIC Consortium, Community-based Malaria Screening and Treatment for Pregnant Women Receiving Standard Intermittent Preventive Treatment With Sulfadoxine-Pyrimethamine: A Multicenter (The Gambia, Burkina Faso, and Benin) Cluster-randomized Controlled Trial. Clin Infect Dis	No	Not about maternal anemia and low birth weight
2	Technology introduction: the safe birth example. Heal Technol Dir [Internet]. 1988;8(2 PG-1–11):1–11.	No	Not about maternal anemia and low birth weight
3	Tan J, Qi YN, He GL, Yang HM, Zhang GT, Zou K, Luo W, Sun X, Liu XH. Association between Maternal Weight Indicators and Iron Deficiency Anemia during Pregnancy: A Cohort Study. Chin Med J (Engl). 2018 Nov 5;131(21):2566-2574. doi: 10.4103/0366-6999.244109. PMID: 30381590; PMCID: PMC6213850	No	Not about maternal anemia and low birth weight
4	Ogunlesi T. Mortality within the first 24 hours of admission among neonates aged less than 24 hours in a special care baby unit (SBCU) in Nigeria: The role of significant hypothermia and hypoglycemia. Iran J Neonatol [Internet]. 2015;6(1 PG-1–7):1–7.	No	Not about maternal anemia and low birth weight
5	Opara N U. A Rare Case of Pulmonary and Gastrointestinal Mucormycosis Due to Rhizopus spp. in a Child with Chronic Granulomatous Disease. Infect Dis Rep [Internet]. 2022;14(4 PG-579–586):579–86. Available from: https://www.mdpi.com/journal/idr NS -	No	Not about maternal anemia and low birth weight
6	Zimmermann M B. Global look at nutritional and functional iron deficiency in infancy. Hematol (United States) [Internet]. 2020;20(1 PG-471–477):471–7. Available from: https://ashpublications.org/hematology/article/2020/1/471/474362/Global-look-at-nutritional-and-functional-iron NS -	No	Did not present the LBW
7	A KA, Ayinemi R, Sewor C, HM F, Yeboah K, SA M, et al. Birth weight mediates the association of maternal undernutrition with child undernutrition prevalence in West Africa. Eur J Clin Nutr [Internet]. 2024;(PG-). Available from: NS -	No	Not about maternal anemia and low birth weight
8	Tsegaye A. Umbilical cord blood hematological parameters reference interval for newborns from Addis Ababa, Ethiopia. BMC Pediatr [Internet]. 2021;21(1 PG-275):275.	No	Did not present the LBW
9	A. A, S. S, T.L. N, N.A. P, E.M. M, S. J, et al. Why are the Pakistani maternal, fetal and newborn outcomes so poor compared to other low and middle-income countries? Reprod Health [Internet]. 2020;17(Supplement 3 PG-190):190. Available from: http://www.reproductive-health-journal.com/home/ NS -	No	Not about maternal anemia and low birth weight
10	A. B, Belachew T. Effect of preconception pictured-based health education and counseling on adherence to iron-folic acid supplementation to improve maternal pregnancy and birth outcome among women who plan to pregnant: “Randomized Control Trial.” Clin Nutr Open Sci [Internet]. 2022;41((Berhane) Department of Public Health, College of Medicine and Health Sciences, Dire Dawa University, Ethiopia(Be…	No	Did not describe diagnosis of maternal anemia
11	Sobande A. Factors influencing CD4 cell count in HIV-positive pregnant women in a secondary health center in lagos, nigeria. HIV/AIDS - Res Palliat Care [Internet]. 2015;7	No	Not about maternal anemia and low birth weight
12	A. K, E. C, Kirtley S. Research snippets. BJOG An Int J Obstet Gynaecol [Internet]. 2015;122(7 PG-895–899):895–9. Available from: http://onlinelibrary.wiley.com/journal/10.1111/(ISSN)1471-0528 NS -	No	Not about maternal anemia and low birth weight
13	A. S-D, K. N, J.D. S, K. M, S.A. M-B, M.G. T, et al. Cerebro-placental ratio as a prognostic factor of fetal outcome in pregnancy complicated by maternal sickle cell disease. Int J Gynecol Obstet [Internet]. 2020;150(2 PG-248–253):248–53.	No	Not about maternal anemia and low birth weight
14	A. T, M. N, C. O, A. N, M. M, N. M, et al. Trends in inpatient and post-discharge mortality among young infants admitted to Kilifi County Hospital, Kenya: a retrospective cohort study. BMJ Open [Internet]. 2023;13(1 PG-e067482):e067482. Available from: http://bmjopen.bmj.com/content/early/by/section NS -	No	Did not present the LBW
15	A. T, G. A, Addis Z. Survival and associated factors of mortality of preterm neonates admitted to Felege Hiwot specialized hospital, Bahir Dar, Ethiopia. SAGE Open Med [Internet]. 2020;8((Tamene, Addis) Department of Pediatrics and Child Health, College of Medicine and Health Sciences, Bahir Dar University, Bahir Dar, Ethiopia(Abeje) Department of Reproductive Health, College of Medicine and Heal…	No	Not about maternal anemia and low birth weight
16	A. T, A.L. E, Slogrove A L. Severe acute malnutrition outcomes for children of South African compared to foreign-born parents admitted to a rural regional hospital in South Africa: a retrospective cohort study. J Trop Pediatr [Internet]. 2022;68(6 PG-fmac097):fmac097. Available from: http://tropej.oxfordjournals.org/ NS -	No	Inconsistent data
17	A. W, A. Z, Yiripuo F. Risk factors of anaemia among postpartum women in Bolgatanga Municipality, Ghana. BMC Nutr [Internet]. 2022;8(1 PG-58):58. Available from: https://bmcnutr.biomedcentral.com/ NS -	No	Do not include entire population
18	A. Y, A. A, K. H, M.A. K, L. E, A.E. L, et al. Effects of a LPG stove and fuel intervention on adverse maternal outcomes: A multi-country randomized controlled trial conducted by the Household Air Pollution Intervention Network (HAPIN). Environ Int [Internet]. 2023;178((Younger, Alkon, Harknett) School of Nursing, University of California, San Francisco, San Francisco, CA, United States(Kirby) De…	No	Out of population
19	A.B. T, G.A. T, M.G. W, Y. Y, Tessema Z T. Anemia and its associated factors among women of reproductive age in eastern Africa: A multilevel mixed-effects generalized linear model. PLoS One [Internet]. 2020;15(9 September PG-e0238957):e0238957. Available from: https://journals.plos.org/plosone/article/file?id=10.1371/journal.pone.0238957&type=printable NS -	No	Did not present the LBW
20	A.D. W, Y.E. A, A.B. H, Degu M W. Newborn birth weight and associated factors among mother-neonate pairs in public hospitals, North Wollo, Ethiopia. Pediatr Heal Med Ther [Internet]. 2021;12((Wubetu) Debre Berhan University, College of Health Science, Department of Psychiatry, Debre Berhan, Ethiopia(Amare) Debre Berhan University, College of Health Science, Department of Medical Physiology, Debre…	No	No effect measurement
21	A.E. A, S.C. A, M. B, E.A. S, M.W. J, E. S, et al. Rapid growth is a dominant predictor of hepcidin suppression and declining ferritin in Gambian infants. Haematologica [Internet]. 2019;104(8 PG-1542–1553):1542–53. Available from: http://www.haematologica.org/content/104/8/1542 NS -	No	Not about maternal anemia and low birth weight
22	A.H. J, Abdosh M Z. Prevalence and risk factors of perinatal asphyxia in a tertiary care level hospital, Harari Regional State, Ethiopia. J Nepal Paediatr Soc [Internet]. 2019;39(2 PG-103–108):103–8. Available from: https://www.nepjol.info/index.php/JNPS/article/download/26408/23552 NS -	No	Did not present the LBW
23	A.K. D, J. O, G.D. A, A. A-K, H. M, W.K. A, et al. Stillbirth incidence and determinants in a tertiary health facility in the Volta Region of Ghana. PLoS One [Internet]. 2023;18(12 December PG-e0296076):e0296076. Available from: https://journals.plos.org//plosone/article?id=10.1371/journal.pone.0296076 NS -	No	Not about maternal anemia and low birth weight
24	A.M. D, F.M. M, A.J. E, N.S. G, A.I. A, S. A, et al. Vitamin A and zinc supplementation among pregnant women to prevent placental malaria: A randomized, double-blind, placebo-controlled trial in Tanzania. Am J Trop Med Hyg [Internet]. 2017;96(4 PG-826–834):826–34. Available from: http://www.ajtmh.org/docserver/fulltext/14761645/96/4/826.pdf?expires=1491877673&id=id&accname=12015&checksum=D4D460BB…	No	Not about maternal anemia and low birth weight
25	A.P. B-Y, E. A, A.K. E, C.K. H, V. P, A.A. O, et al. Sars cov-2 infection in a neonate in ghana: A case report. Infect Epidemiol Microbiol [Internet]. 2021;7(3 PG-271–275):271–5. Available from: https://iem.modares.ac.ir/article-4-52106-en.pdf NS -	No	Not about maternal anemia and low birth weight
26	A.W. M, F. H, Mamiro P. Accuracy of maternal recall of birth weight and selected delivery complications in Zanzibar. Tanzan J Health Res [Internet]. 2017;19(4 PG-). Available from: https://www.ajol.info/index.php/thrb/article/download/154775/152356 NS -	No	Did not present the LBW
27	AA A, EW M, GW D. Adverse fetal birth outcomes and its associated factors among mothers with premature rupture of membrane in Amhara region, Ethiopia. PLoS One [Internet]. 2024;19(4 PG-e0298319):e0298319. Available from: NS -	No	Not about maternal anemia and low birth weight
28	AA K, Gudu W, Mersha A, Jemal E, AA A. Perinatal Outcome of Pregnant Women with RhD Sensitization: A Five-Year Cross-Sectional Study at a Tertiary Care Hospital in Ethiopia. Int J Womens Heal [Internet]. 2023;15(PG-571-578):571–8. Available from: NS -	No	Out of our study period
29	AB M, Gebretsadik W, Misker D, GG W. Determinants of low birth weight among live birth newborns delivered at public hospitals in Gamo Gofa Zone, South Ethiopia: Unmatched case control study. SAGE Open Med [Internet]. 2020;8(PG-2050312120940544):2050312120940544. Available from: NS -	Yes
30	AB R, AU E-N, Bako B, MD Y. Effect of Frequency of Antenatal Care Contacts on Maternal and Fetal Outcome in Low-Risk Pregnancies at Federal Teaching Hospital Gombe, Nigeria. West Afr J Med [Internet]. 2023;40(3 PG-305–311):305–11. Available from: NS -	No	Not about maternal anemia and low birth weight
31	Abadiga M, Mosisa G, Tsegaye R, Oluma A, Abdisa E, Bekele T. Determinants of adverse birth outcomes among women delivered in public hospitals of Ethiopia, 2020. Arch PUBLIC Heal [Internet]. 2022;80(1 PG-). Available from: NS -	No	Did not present the LBW
32	Abay A, HW Y, Tariku A, Gebeye E. Determinants of prenatal anemia in Ethiopia. Arch Public Heal [Internet]. 2017;75(PG-51):51. Available from: NS -	No	Not about maternal anemia and low birth weight
33	Abdelmageed E, Bahaeldin H, Nadiah A, Abdelbagi A, Duria R, Ishag A. Maternal and neonatal outcomes of grand multiparity in Khartoum, Sudan. Afr Heal Sci [Internet]. 2022;22(PG-164-171):164–71. Available from: https://www.scopus.com/inward/record.uri?eid=2-s2.0-85130055163&doi=10.4314%2Fahs.v22i1.21&partnerID=40&md5=3b47bf5366f30b27795992fcc983b466 NS -	No	No effect measurement
34	Abdo RA, Halil HM, Muhammed MA, Karebo MS. Magnitude of Preterm Birth and Its Associated Factors: A Cross-Sectional Study at Butajira Hospital, Southern Nations, Nationalities, and People’s Region, Ethiopia. Internat J Pediat (United Kingdom) [Internet]. 2020;2020(PG-). Available from: https://www.scopus.com/inward/record.uri?eid=2-s2.0-85111565703&doi=10.1155%2F2020%2F6303062&partnerID=40&md5=fe…	No	Not about maternal anemia and low birth weight
35	Abdu S, Ali T, Debella A, Assefa N, Teji Roba K. Magnitude and factors associated with anemia among pregnant women admitted to labor ward of Hiwot Fana Specialized University Hospital, Eastern Ethiopia. SAGE Open Med [Internet]. 2021;9(PG-). Available from: https://www.scopus.com/inward/record.uri?eid=2-s2.0-85115680317&doi=10.1177%2F20503121211047389&partnerID=40&md5=9f76af710cdbff160060bfe935e4…	No	Different hemoglobin categorization
36	Abdul G, Osei-Wusu W, Asare GA, Daud S, Opoku S, Tamakloe VCKT, et al. Biomarkers of oxidative stress and its nexus with haemoglobin variants and adverse foeto-maternal outcome among women with preeclampsia in a Ghanaian population: A multi-centre prospective study. PLoS One [Internet]. 2023;18(3 March PG-). Available from: https://www.scopus.com/inward/record.uri?eid=2-s2.0-85151463115&doi=10.13…	No	Not about maternal anemia and low birth weight
37	Abdullahi H, Gasim GI, Saeed A, Imam AM, Adam I. Antenatal iron and folic acid supplementation use by pregnant women in Khartoum, Sudan. BMC Res Notes [Internet]. 2014;7(1 PG-). Available from: https://www.scopus.com/inward/record.uri?eid=2-s2.0-84907418449&doi=10.1186%2F1756-0500-7-498&partnerID=40&md5=94aaafc92112e9877694e222bc0b4e16 NS -	No	Did not describe diagnosis of maternal anemia
38	Abera Z, Ejara D, Gebremedhin S. Nutritional and non-nutritional factors associated with low birth weight in Sawula Town, Gamo Gofa Zone, Southern Ethiopia. BMC Res Notes [Internet]. 2019;12(1 PG-540):540. Available from: NS -	Yes
39	Abidoye RO, Abidoye GO. Etiology of low birth weight babies: Pre-existing nutritional status of the mothers. Early Child Dev Care [Internet]. 1991;71(1 PG-79–87):79–87. Available from: https://www.scopus.com/inward/record.uri?eid=2-s2.0-84948327684&doi=10.1080%2F0300443910710108&partnerID=40&md5=cee8c06a0006f7eabc925c3c61d3331c NS -	No	Not about maternal anemia and low birth weight
40	Abidoye RO, Akinpelumi OB. Implications of nutritional beliefs and Taboos - Hausa and Yoruba pregnant women in Lagos Nigeria. Early Child Dev Care [Internet]. 1997;138(1 PG-71–81):71–81. Available from: https://www.scopus.com/inward/record.uri?eid=2-s2.0-84890326897&doi=10.1080%2F0300443971380106&partnerID=40&md5=0ba78a88e68e3695d19bf486dc406757 NS -	No	Not about maternal anemia and low birth weight
41	Abidoye RO, Osibogun AO, Oduwole MD. Assessmemt of haemoglobin level of the infants attending government clinics in Sagamu, Lagos-environs, Nigeria. NUTR RES [Internet]. 1997;17(4 PG-581–589):581–9. Available from: https://www.scopus.com/inward/record.uri?eid=2-s2.0-0031047337&doi=10.1016%2FS0271-5317%2897%2900030-4&partnerID=40&md5=ef15cc7d7d3f989d05e2a8b0cb65c8e7 NS -	No	Not about maternal anemia and low birth weight
42	Abiiro GA, Abdul-Latif A-M, Akaateba D, Braimah KRL, Alhassan M, Hadfield K. A qualitative examination of factors influencing pregnancy-related anxiety in Northern Ghana. Midwifery [Internet]. 2024;134(PG-). Available from: https://www.scopus.com/inward/record.uri?eid=2-s2.0-85190973825&doi=10.1016%2Fj.midw.2024.104014&partnerID=40&md5=6dd0d3d8f7bdb26f11b7113de08160cb NS -	No	Qualitative study
43	Abioye AI, Hughes MD, Sudfeld CR, Premji Z, Aboud S, Hamer DH, et al. The effect of iron supplementation on maternal iron deficiency anemia does not differ by baseline anemia type among Tanzanian pregnant women without severe iron deficiency anemia. 2023;62(2 PG-987‐1001):987‐1001. Available from: https://www.cochranelibrary.com/central/doi/10.1002/central/CN-02506748/full NS -	No	Not about maternal anemia and low birth weight
44	Aboye W, Berhe T, Birhane T, Gerensea H. Prevalence and associated factors of low birth weight in Axum town, Tigray, North Ethiopia. BMC Res Notes [Internet]. 2018;11(1 PG-684):684. Available from: NS -	Yes
45	Abrams ET, Kwiek JJ, Mwapasa V, Kamwendo DD, Tadesse E, Lema VM, et al. Malaria during pregnancy and foetal haematological status in Blantyre, Malawi. Malar J [Internet]. 2005;4(PG-). Available from: https://www.scopus.com/inward/record.uri?eid=2-s2.0-25444486427&doi=10.1186%2F1475-2875-4-39&partnerID=40&md5=e3226732a06347d0c6fcb1d750ced2b2 NS -	No	Not about maternal anemia and low birth weight
46	Abubakari A, FZ T, Ali Z. Maternal determinants of low birth weight and neonatal asphyxia in the Upper West region of Ghana. Midwifery [Internet]. 2019;73(PG-1-7):1–7. Available from: NS -	No	Did not describe diagnosis of maternal anemia
47	Abudu OO, Sofola OA. Intrasvascular volume expansion and fetal outcome in pregnant Nigerians with hemoglobin SS and SC. J NATL MED ASSOC [Internet]. 1988;80(8 PG-906–912):906–12. Available from: https://www.scopus.com/inward/record.uri?eid=2-s2.0-0023821863&partnerID=40&md5=32c33891cb55afc2a3e8b56abc19a135 NS -	No	Not about maternal anemia and low birth weight
48	AC L, FW A, LC M, Baye E, YY B, MM D, et al. Enhancing Nutrition and Antenatal Infection Treatment (ENAT) study: protocol of a pragmatic clinical effectiveness study to improve birth outcomes in Ethiopia. BMJ Paediatr Open [Internet]. 2022;6(1 PG-). Available from: NS -	No	Not about maternal anemia and low birth weight
49	Accrombessi M, Fievet N, Yovo E, Cottrell G, Agbota G, Massougbodji A, et al. Prevalence and Associated Risk Factors of Malaria in the First Trimester of Pregnancy: A Preconceptional Cohort Study in Benin. J Infect Dis [Internet]. 2018;217(8 PG-1309–1317):1309–17. Available from: NS -	No	Not about maternal anemia and low birth weight
50	Accrombessi M, Yovo E, Fievet N, Cottrell G, Agbota G, Gartner A, et al. Effects of Malaria in the First Trimester of Pregnancy on Poor Maternal and Birth Outcomes in Benin. Clin Infect Dis [Internet]. 2019;69(8 PG-1385–1393):1385–93. Available from: NS -	No	Not about maternal anemia and low birth weight
51	Achidi EA, Kuoh AJ, Minang JT, Ngum B, Achimbom BM, Motaze SC, et al. Malaria infection in pregnancy and its effects on haemoglobin levels in women from a malaria endemic area of Fako Division, South West Province, Cameroon. J Obs Gynaecol [Internet]. 2005;25(3 PG-235–240):235–40. Available from: https://www.scopus.com/inward/record.uri?eid=2-s2.0-26944459662&doi=10.1080%2F01443610500060628&partn…	No	Not about maternal anemia and low birth weight
52	ACTRN12618001268235. Randomized controlled trial of the Effect of intraVenous iron on Anaemia in Malawian Pregnant women. 2018;(PG-). Available from: https://www.cochranelibrary.com/central/doi/10.1002/central/CN-01904902/full NS -	No	RCT study
53	ACTRN12621000008820. Effectiveness of a Midwife Led Continuity of Antenatal care caseload model on preterm birth and maternal satisfaction among women in Malawi. 2021;(PG-). Available from: https://www.cochranelibrary.com/central/doi/10.1002/central/CN-02238621/full NS -	No	Not about maternal anemia and low birth weight
54	ACTRN12621001239853. Randomized controlled trial of the Effect of intraVenous iron on Anaemia in Malawian Pregnant women in their third trimester: REVAMP-TT. 2021;(PG-). Available from: https://www.cochranelibrary.com/central/doi/10.1002/central/CN-02327291/full NS -	No	RCT study
55	AD B, SM S, NAM Z, Norsa’adah B, Audu B. Improving malaria preventive practices and pregnancy outcomes through a health education intervention: A randomized controlled trial. Malar J [Internet]. 2021;20(1 PG-55):55. Available from: NS -	No	Not about maternal anemia and low birth weight
56	Adam GK, Elhassan EM, Ahmed AM, Adam I. Maternal and perinatal outcome in teenage pregnancies in Sudan. Int J Gynecol Obs [Internet]. 2009;105(2 PG-170–171):170–1. Available from: https://www.scopus.com/inward/record.uri?eid=2-s2.0-64049111002&doi=10.1016%2Fj.ijgo.2008.11.028&partnerID=40&md5=1026129c2abb94211a042cf96cbcb6d9 NS -	No	Not about maternal anemia and low birth weight
57	Adam I, Adam GK, Mohmmed AA, Salih MM, Ibrahuim SA, Ryan CA. Placental malaria and lack of prenatal care in an area of unstable malaria transmission in eastern sudan. J Parasitol [Internet]. 2009;95(3 PG-751–752):751–2. Available from: https://www.scopus.com/inward/record.uri?eid=2-s2.0-73949150390&doi=10.1645%2FGE-1912.1&partnerID=40&md5=ddd7546c323074a76e8817db1f8ea986 NS -	No	Not about maternal anemia and low birth weight
58	Adam I, Babiker S, Mohmmed AA, Salih MM, Prins MH, Zaki ZM. ABO blood group system and placental malaria in an area of unstable malaria transmission in eastern Sudan. Malar J [Internet]. 2007;6(PG-). Available from: https://www.scopus.com/inward/record.uri?eid=2-s2.0-34648823470&doi=10.1186%2F1475-2875-6-110&partnerID=40&md5=2c1263c6bb0c564113b22c4f8b862e0e NS -	No	Not about maternal anemia and low birth weight
59	Adam I, Babiker S, Mohmmed AA, Salih MM, Prins MH, Zaki ZM. Low body mass index, anaemia and poor perinatal outcome in a Rural Hospital in Eastern Sudan. J Trop Pediatr [Internet]. 2008;54(3 PG-202–204):202–4. Available from: https://www.scopus.com/inward/record.uri?eid=2-s2.0-45149093975&doi=10.1093%2Ftropej%2Ffmm110&partnerID=40&md5=980d5c0eadf23d5e342b951c8f37468e NS -	No	Did not present the LBW
60	Adam I, Elhassan EM, Haggaz AED, Ali AAA, Adam GK. A perspective of the epidemiology of malaria and anaemia and their impact on maternal and perinatal outcomes in Sudan. J Infect Dev Ctries [Internet]. 2011;5(2 PG-083–087):83–7. Available from: https://www.scopus.com/inward/record.uri?eid=2-s2.0-79952290647&partnerID=40&md5=a5405288d8d20359a73db15b984cec69 NS -	No	Not about maternal anemia and low birth weight
61	Adam I, Kheiri S, Sharif ME, Ahmed ABA, Rayis DA. Anaemia is associated with an increased risk for caesarean delivery. Int J Gynecol Obstet [Internet]. 2019;147(2 PG-202–205):202–5. Available from: NS -	No	Not about maternal anemia and low birth weight
62	Adam Z, Ameme DK, Nortey P, Afari EA, Kenu E. Determinants of low birth weight in neonates born in three hospitals in Brong Ahafo region, Ghana, 2016-an unmatched case-control study. BMC Pregnancy Childbirth [Internet]. 2019;19(PG-). Available from: NS -	Yes
63	Addae HY, Sulemana M, Yakubu T, Atosona A, Tahiru R, Azupogo F. Low birth weight, household socio-economic status, water and sanitation are associated with stunting and wasting among children aged 6-23 months: Results from a national survey in Ghana. PLoS One [Internet]. 2024;19(3 PG-). Available from: NS -	No	Did not describe diagnosis of maternal anemia
64	Addai FK, Wilson JB, Quashie FJK. Comparative studies of live neonates in maternal sickle cell haemoglobinopathy in Ghana. TROP GEOGR MED [Internet]. 1992;44(4 PG-312–316):312–6. Available from: https://www.scopus.com/inward/record.uri?eid=2-s2.0-0027093543&partnerID=40&md5=2afd6756504306299363d9cd07b1fb33 NS -	No	Not about maternal anemia and low birth weight
65	Adebami OJ, Owa JA, Oyedeji GA, Oyelami QA. Prevalence and problems of foetal malnutrition in term babies at Wesley Guild Hospital, South Western Nigeria. West Afr J Med [Internet]. 2007;26(4 PG-278–282):278–82. Available from: https://www.scopus.com/inward/record.uri?eid=2-s2.0-44949258338&partnerID=40&md5=ae4a7bc5f56a19e357f63a2ad29f841a NS -	No	Not about maternal anemia and low birth weight
66	Adediran A, Gbadegesin A, Adeyemo TA, Akinbami A, Osunkalu VO, Ogbenna AA, et al. Haemoglobin and ferritin concentrations in cord blood in a tertiary health centre in Nigeria. Nig Q J Hosp Med [Internet]. 2011;21(4 PG-284–289):284–9. Available from: https://www.scopus.com/inward/record.uri?eid=2-s2.0-84871891243&partnerID=40&md5=198cfe8cd68634428c4ed6ec048d6e11 NS -	No	Not about maternal anemia and low birth weight
67	Adedoyin MA, Adetoro O. Pregnancy and its outcome among teenage mothers in Ilorin, Nigeria. East Afr Med J [Internet]. 1989;66(7 PG-448–452):448–52. Available from: https://www.scopus.com/inward/record.uri?eid=2-s2.0-0024692083&partnerID=40&md5=118c33e32544c8609838a0150fc16c93 NS -	No	Not about maternal anemia and low birth weight
68	Ademola SA, Bamikole OJ, Amodu OK. Is TNF alpha a mediator in the co-existence of malaria and type 2 diabetes in a malaria endemic population? Front Immunol [Internet]. 2023;14(PG-). Available from: https://www.scopus.com/inward/record.uri?eid=2-s2.0-85159799466&doi=10.3389%2Ffimmu.2023.1028303&partnerID=40&md5=a6fb5892cecfe1112c87ebfeac2b35e5 NS -	No	Not about maternal anemia and low birth weight
69	Adeniji AO, Mabayoje VO, Raji AA, Muhibi MA, Tijani AA, Adeyemi AS. Feto-maternal haemorrhage in parturients: Incidence and its determinants. J Obs Gynaecol [Internet]. 2008;28(1 PG-60–63):60–3. Available from: https://www.scopus.com/inward/record.uri?eid=2-s2.0-38949206372&doi=10.1080%2F01443610701812181&partnerID=40&md5=57c185791582b1afd9c8f3c149ce44e2 NS -	No	Not about maternal anemia and low birth weight
70	Adeoye IA, Onayade AA, Fatusi AO. Incidence, determinants and perinatal outcomes of near miss maternal morbidity in Ile-Ife Nigeria: A prospective case control study. BMC Pregnancy Childbirth [Internet]. 2013;13(PG-). Available from: https://www.scopus.com/inward/record.uri?eid=2-s2.0-84876109856&doi=10.1186%2F1471-2393-13-93&partnerID=40&md5=aee71813d06ad4a672d3d2e9a25c06f1 NS -	No	Not about maternal anemia and low birth weight
71	Adesunkanmi ARK, Adejuyigbe O, Agbakwuru EA. Prognostic factors in childhood inguinal hernia at Wesley Guild Hospital, Ilesa, Nigeria. East Afr Med J [Internet]. 1999;76(3 PG-144–147):144–7. Available from: https://www.scopus.com/inward/record.uri?eid=2-s2.0-0032590120&partnerID=40&md5=148b5dab824133f7021e2856e2b86e56 NS -	No	Not about maternal anemia and low birth weight
72	Adewumi A, Titilope A A, Akinsegun AA, Abidoye G, Ebele U, Sulaimon AA. Cord blood full blood count parameters in Lagos, Nigeria. Pan Afr Med J [Internet]. 2014;17(PG-192):192. Available from: https://www.scopus.com/inward/record.uri?eid=2-s2.0-84935506706&doi=10.11604%2Fpamj.2014.17.192.3680&partnerID=40&md5=30fb7d6e7170dbd155b1378a90038ef7 NS -	No	Not about maternal anemia and low birth weight
73	Adeyemi AB, Adediran IA, Kuti O, Owolabi AT, Durosimi MA. Outcome of pregnancy in a population of Nigerian women with sickle cell trait. J Obs Gynaecol [Internet]. 2006;26(2 PG-133–137):133–7. Available from: https://www.scopus.com/inward/record.uri?eid=2-s2.0-32944456169&doi=10.1080%2F01443610500443428&partnerID=40&md5=bb6882bf9bd1946ead4e822fa4f18296 NS -	No	Not about maternal anemia and low birth weight
74	Adeyinka DA, Oladimeji O, Adekanbi TI, Adeyinka FE, Falope Y, Aimakhu C. Outcome of adolescent pregnancies in southwestern Nigeria: A casecontrol study. J Matern Neonatal Med [Internet]. 2010;23(8 PG-785–789):785–9. Available from: https://www.scopus.com/inward/record.uri?eid=2-s2.0-77954723704&doi=10.3109%2F14767050903572166&partnerID=40&md5=f43d8c3483339b4e6b162bef5c50e972 NS -	No	Not about maternal anemia and low birth weight
75	Adjei-Gyamfi S, Musah B, Asirifi A, Hammond J, Aryee PA, Miho S, et al. Maternal risk factors for low birthweight and macrosomia: a cross-sectional study in Northern Region, Ghana. J Heal Popul Nutr [Internet]. 2023;42(1 PG-). Available from: NS -	No	Not about maternal anemia and low birth weight
76	Adu-Afarwuah S. Impact of nutrient supplementation on maternal nutrition and child growth and development in Sub-Saharan Africa: the case of small-quantity lipid-based nutrient supplements. Matern Child Nutr [Internet]. 2020;16(S3 PG-). Available from: https://www.scopus.com/inward/record.uri?eid=2-s2.0-85097893325&doi=10.1111%2Fmcn.12960&partnerID=40&md5=dffcd9d3b60231d53dc7ab320fc5f455 NS -	No	Not about maternal anemia and low birth weight
77	Adu-Afarwuah S, Lartey A, Okronipa H, Ashorn P, Zeilani M, Baldiviez LM, et al. Impact of small-quantity lipid-based nutrient supplement on hemoglobin, iron status and biomarkers of inflammation in pregnant Ghanaian women. Matern Child Nutr [Internet]. 2017;13(2 PG-). Available from: https://www.scopus.com/inward/record.uri?eid=2-s2.0-84959280094&doi=10.1111%2Fmcn.12262&partnerID=40&md5=cd8401872…	No	Not about maternal anemia and low birth weight
78	Adu-Afarwuah S, Lartey A, Okronipa H, Ashorn P, Zeilani M, JM P, et al. Lipid-based nutrient supplement increases the birth size of infants of primiparous women in Ghana. Am J Clin Nutr [Internet]. 2015;101(4 PG-835–46):835–46. Available from: NS -	No	Not about maternal anemia and low birth weight
79	Adu-Afarwuah S, Young RT, Lartey A, Okronipa H, Ashorn P, Ashorn U, et al. Supplementation during pregnancy with small-quantity lipid-based nutrient supplements or multiple micronutrients, compared with iron and folic acid, increases women’s urinary iodine concentration in semiurban Ghana: A randomized controlled trial. Matern CHILD Nutr [Internet]. 2018;14(2 PG-). Available from: NS -	No	Not about maternal anemia and low birth weight
80	Adu-Bonsaffoh K, Seffah J. Factors associated with adverse obstetric events following induction of labour: a retrospective study in a tertiary hospital in Ghana. Afr Heal Sci [Internet]. 2022;22(4 PG-348–356):348–56. Available from: https://www.scopus.com/inward/record.uri?eid=2-s2.0-85145189030&doi=10.4314%2Fahs.v22i4.40&partnerID=40&md5=2d7da089ef4766b46b93fcefbac320c8 NS -	No	Not about maternal anemia and low birth weight
81	Afolabi BB, Iwuala NC, Iwuala IC, Ogedengbe OK. Morbidity and mortality in sickle cell pregnancies in Lagos, Nigeria: A case control study. J Obs Gynaecol [Internet]. 2009;29(2 PG-104–106):104–6. Available from: https://www.scopus.com/inward/record.uri?eid=2-s2.0-62249218116&doi=10.1080%2F01443610802667112&partnerID=40&md5=3b8fa87762401dfbe3cf0dc96fa543d9 NS -	No	Not about maternal anemia and low birth weight
82	Afutu LL, Boampong JN, Quashie NB. Prevalence of asymptomatic Plasmodium falciparum infection, anaemia and use of ITNs among pregnant women yet to receive IPTp in parts of southern Ghana. Heal Sci Investig J [Internet]. 2020;1(1 PG-36–42):36–42. Available from: https://www.scopus.com/inward/record.uri?eid=2-s2.0-85122322386&doi=10.46829%2Fhsijournal.2020.6.1.1.36-42&partnerID=40&md5=fbd912b593a0e…	No	Not about maternal anemia and low birth weight
83	Afutu LL, Boampong JN, Quashie NB. High Prevalence of Molecular Markers of Plasmodium falciparum Resistance to Sulphadoxine-Pyrimethamine in Parts of Ghana: A Threat to ITPTp-SP? J Trop Pediatr [Internet]. 2021;67(1 PG-). Available from: NS -	No	Not about maternal anemia and low birth weight
84	AG M, NE B, AE A, EM E, AA M, Adam I. Coagulation and Fibrinolysis Indicators and Placental Malaria Infection in an Area Characterized by Unstable Malaria Transmission in Central Sudan. Malar Res Treat [Internet]. 2015;2015(PG-369237):369237. Available from: NS -	No	Not about maternal anemia and low birth weight
85	Agbaje OA, Adeyomoye AAO, Omidiji OAT, Oboke OS, Afolabi BB. Evaluation of Umbilical Artery Doppler Indices in Pregnant Women With Sickle Cell Anemia Disease at a Nigerian Tertiary Hospital. J Diagn Med Sonogr [Internet]. 2018;34(6 PG-466–478):466–78. Available from: https://www.scopus.com/inward/record.uri?eid=2-s2.0-85052381058&doi=10.1177%2F8756479318791157&partnerID=40&md5=8ffe015aaea11631668…	No	Not about maternal anemia and low birth weight
86	Agboola A. Placental changes in patients with a low haematocrit. BRITJOBSTETGYNAEC [Internet]. 1975;82(3 PG-225–227):225–7. Available from: https://www.scopus.com/inward/record.uri?eid=2-s2.0-0016711570&doi=10.1111%2Fj.1471-0528.1975.tb00624.x&partnerID=40&md5=b1ef4764969057b7ea032c525b4353a9 NS -	No	Not about maternal anemia and low birth weight
87	Agbozo F, Abubakari A, Zotor F, Jahn A. Gestational diabetes mellitus per different diagnostic criteria, risk factors, obstetric outcomes and postpartum glycemia: A prospective study in Ghana. Clin Pr [Internet]. 2021;11(2 PG-257–271):257–71. Available from: https://www.scopus.com/inward/record.uri?eid=2-s2.0-85127986317&doi=10.3390%2Fclinpract11020039&partnerID=40&md5=1d52d7b886f0f6609af60cfe591…	No	Not about maternal anemia and low birth weight
88	Agyeman YN, Bassoumah B, Owusu-Marfo J. Predictors of optimal uptake of intermittent preventive treatment of malaria in pregnancy using sulfadoxine-pyrimethamine and outcome of pregnancy in selected health facilities: a cross-sectional study in Northern Ghana. Malar J [Internet]. 2023;22(1 PG-). Available from: NS -	No	Not about maternal anemia and low birth weight
89	Agyeman YN, Newton SK, Annor RB, Owusu-Dabo E. The Effectiveness of the Revised Intermittent Preventive Treatment with Sulphadoxine Pyrimethamine (IPTp-SP) in the Prevention of Malaria among Pregnant Women in Northern Ghana. J Trop Med [Internet]. 2020;2020(PG-). Available from: NS -	No	Not about maternal anemia and low birth weight
90	Agyeman YN, Newton S, Annor RB, Owusu-Dabo E. Intermittent preventive treatment comparing two versus three doses of sulphadoxine pyrimethamine (IPTp-SP) in the prevention of anaemia in pregnancy in Ghana: A cross-sectional study. PLoS One [Internet]. 2021;16(4 PG-). Available from: NS -	No	Not about maternal anemia and low birth weight
91	Ahmed NE, Abdalla L. Some physical measurements and haematological studies in the Sudanese newborn baby. J Trop Med Hyg [Internet]. 1967;70(11 PG-271–274):271–4. Available from: https://www.scopus.com/inward/record.uri?eid=2-s2.0-0014148141&partnerID=40&md5=902ed4857218aa4ef102e17113e6c119 NS -	No	Not about maternal anemia and low birth weight
92	Ahmed RH, Yussuf AA, Ali AA, Iyow SN, Abdulahi M, Mohamed LM, et al. Anemia among pregnant women in internally displaced camps in Mogadishu, Somalia: a cross-sectional study on prevalence, severity and associated risk factors. BMC Pregnancy Childbirth [Internet]. 2021;21(1 PG-). Available from: NS -	No	Did not present the LBW
93	Ahmed R, Mosa H, Sultan M, SE H, Assefa B, Abdu M, et al. Prevalence and risk factors associated with birth asphyxia among neonates delivered in Ethiopia: A systematic review and meta-analysis. PLoS One [Internet]. 2021;16(8 PG-e0255488):e0255488. Available from: NS -	No	Not about maternal anemia and low birth weight
94	Ahmed S, Hassen K, Wakayo T. A health facility based case-control study on determinants of low birth weight in Dassie town, Northeast Ethiopia: the role of nutritional factors. Nutr J [Internet]. 2018;17(1 PG-103):103. Available from: NS -	Yes
95	Aidoo M, McElroy PD, Kolczak MS, Terlouw DJ, ter Kuile FO, Nahlen B, et al. Tumor necrosis factor-α promoter variant 2 (TNF2) is associated with pre-term delivery, infant mortality, and malaria morbidity in western Kenya: Asembo bay cohort project IX. Genet Epidemiol [Internet]. 2001;21(3 PG-201–211):201–11. Available from: https://www.scopus.com/inward/record.uri?eid=2-s2.0-0034763963&doi=10.100…	No	Not about maternal anemia and low birth weight
96	Aimakhu CO, Olayemi O. Maternal haematocrit and pregnancy outcome in Nigerian women. West Afr J Med [Internet]. 2003;22(1 PG-18–21):18–21. Available from: https://www.scopus.com/inward/record.uri?eid=2-s2.0-0041708357&partnerID=40&md5=bf3bd2821aeb27bf1e7cd3e92846b00a NS -	No	Not about maternal anemia and low birth weight
97	Aimakhu CO, Olayemi O, Enabor OO, Oluyemi FA, Aimakhu VE. Forceps delivery at the University College Hospital, Ibadan, Nigeria. West Afr J Med [Internet]. 2003;22(3 PG-222–224):222–4. Available from: https://www.scopus.com/inward/record.uri?eid=2-s2.0-1542438020&partnerID=40&md5=bee629696fa1b87274f7c085b6eff9ba NS -	No	Not about maternal anemia and low birth weight
98	Airede AI. Serial copper and ceruloplasmin levels in African newborns with emphasis on the sick and stable preterm infant, and their antioxidant capacities. Early Hum Dev [Internet]. 1998;52(3 PG-199–210):199–210. Available from: https://www.scopus.com/inward/record.uri?eid=2-s2.0-0032191086&doi=10.1016%2FS0378-3782%2898%2900015-2&partnerID=40&md5=9d2d753abee7965a019153d44d77677e NS -	No	Not about maternal anemia and low birth weight
99	Aitken EH, Mbewe B, Luntamo M, Maleta K, Kulmala T, Friso M-J, et al. Antibodies to chondroitin sulfate A-binding infected erythrocytes: Dynamics and protection during pregnancy in women receiving intermittent preventive treatment. J Infect Dis [Internet]. 2010;201(9 PG-1316–1325):1316–25. Available from: https://www.scopus.com/inward/record.uri?eid=2-s2.0-77950955741&doi=10.1086%2F651578&partner…	No	Not about maternal anemia and low birth weight
100	Aitken IW. Determinants of low birthweight among the Mendi of Sierra Leone: implications for medical and socio-economic strategies. Int J Gynecol Obs [Internet]. 1990;33(2 PG-103–109):103–9. Available from: https://www.scopus.com/inward/record.uri?eid=2-s2.0-0024987933&doi=10.1016%2F0020-7292%2890%2990581-5&partnerID=40&md5=db3e9ff617975b7ae5269e1ead903b57 NS -	No	Not about maternal anemia and low birth weight
101	AJ E, Premji Z, NS G, AI A, Aboud S, Duggan C, et al. Iron Supplementation in Iron-Replete and Nonanemic Pregnant Women in Tanzania: A Randomized Clinical Trial. JAMA Pediatr [Internet]. 2015;169(10 PG-947–55):947–55. Available from: NS -	No	Not about maternal anemia and low birth weight
102	Ajepe AA, Okunade KS, Sekumade AI, Daramola ES, Beke MO, Ijasan O, et al. Prevalence and foetomaternal effects of iron deficiency anaemia among pregnant women in Lagos, Nigeria. PLoS One [Internet]. 2020;15(1 PG-). Available from: https://www.scopus.com/inward/record.uri?eid=2-s2.0-85078256951&doi=10.1371%2Fjournal.pone.0227965&partnerID=40&md5=211f1e4049ab215a30aaa9f5fa071ae0 NS -	No	Not about maternal anemia and low birth weight
103	AK A, OI I, BN O, OE O, CK O, AB A. Prevalence of helminth infestation during pregnancy and its association with maternal anemia and low birth weight. Int J Gynaecol Obs [Internet]. 2015;129(3 PG-199–202):199–202. Available from: NS -	No	Not about maternal anemia and low birth weight
104	AK M, Birungi J, SK Y, Shokoples S, Malamba S, Alifrangis M, et al. Prevalence of Plasmodium falciparum resistance markers to sulfadoxine-pyrimethamine among pregnant women receiving intermittent preventive treatment for malaria in Uganda. Antimicrob Agents Chemother [Internet]. 2015;59(9 PG-5475–82):5475–82. Available from: NS -	No	Not about maternal anemia and low birth weight
105	AK M, Buregyeya E, Rutebemberwa E, SE C, Lal S, KS H, et al. Treatment and prevention of malaria in pregnancy in the private health sector in Uganda: implications for patient safety. Malar J [Internet]. 2016;15(PG-212):212. Available from: NS -	No	Not about maternal anemia and low birth weight
106	Akafa R, Oguntayo AO, Samaila MO. Sulphadoxine-Pyrimethamine and the prevalence of malaria (In blood and placenta) among booked women who have completed intermittent preventive treatment in zaria, northern nigeria. Ital J Gynaecol Obs [Internet]. 2014;26(1-3 PG-13–18):13–8. Available from: https://www.scopus.com/inward/record.uri?eid=2-s2.0-84923504373&partnerID=40&md5=b634d4b4fb4dab0776674d063d4…	No	Not about maternal anemia and low birth weight
107	Akanbi OM, Odaibo AB, Ademowo OG. The burden of malaria infection on pregnant women and birth weight of infants in south western Nigeria. East Afr J Public Heal [Internet]. 2009;6(1 PG-63–68):63–8. Available from: https://www.scopus.com/inward/record.uri?eid=2-s2.0-77449139050&doi=10.4314%2Feajph.v6i1.45750&partnerID=40&md5=dc395bc202a49c8880e890935e3cbc1c NS -	No	Not about maternal anemia and low birth weight
108	Akwuruoha E, Kamanu C, Onwere S, Chigbu B, Aluka C, Umezuruike C. Grandmultiparity and pregnancy outcome in Aba, Nigeria: A case-control study. Arch Gynecol Obs [Internet]. 2011;283(2 PG-167–172):167–72. Available from: https://www.scopus.com/inward/record.uri?eid=2-s2.0-78751702644&doi=10.1007%2Fs00404-009-1296-5&partnerID=40&md5=30f51f8daecc901ef3ceb5170aeab1ac NS -	No	Not about maternal anemia and low birth weight
109	AL W, SH P, Urassa M, Michael D, Andreasen A, Todd J, et al. Maternal systemic or cord blood inflammation is associated with birth anthropometry in a Tanzanian prospective cohort. Trop Med Int Heal [Internet]. 2017;22(1 PG-52–62):52–62. Available from: NS -	No	Not about maternal anemia and low birth weight
110	Alemu A, Melaku G, GB A, Damte A. Prevalence and associated factors of perinatal asphyxia among newborns in Dilla University referral hospital, Southern Ethiopia- 2017. Pediatr Heal Med Ther [Internet]. 2019;10(PG-69-74):69–74. Available from: NS -	No	Not about maternal anemia and low birth weight
111	Alemu B, Gashu D. Association of maternal anthropometry, hemoglobin and serum zinc concentration during pregnancy with birth weight. Early Hum Dev [Internet]. 2020;142(PG-104949):104949. Available from: NS -	No	Did not include entire population
112	Alemu T, Umeta M. Prevalence and Predictors of “Small Size” Babies in Ethiopia: In-depth Analysis of the Ethiopian Demographic and Health Survey, 2011. Ethiop J Heal Sci [Internet]. 2016;26(3 PG-243–50):243–50. Available from: NS -	No	Do not include entire population
113	Ali AA, Rayis DA, Abdallah TM, Elbashir MI, Adam I. Severe anaemia is associated with a higher risk for preeclampsia and poor perinatal outcomes in Kassala hospital, eastern Sudan. BMC Res Notes [Internet]. 2011;4(PG-). Available from: https://www.scopus.com/inward/record.uri?eid=2-s2.0-80052036885&doi=10.1186%2F1756-0500-4-311&partnerID=40&md5=7c6907ab62bccf8ea4bf763d71094427 NS -	No	Not about maternal anemia and low birth weight
114	Ali A-AA, Abdallah TM, Rayis DA, Adam I. Maternal and perinatal outcomes of pregnancies associated with tuberculosis in eastern Sudan. Int J Gynecol Obs [Internet]. 2011;114(3 PG-286–287):286–7. Available from: https://www.scopus.com/inward/record.uri?eid=2-s2.0-79961166760&doi=10.1016%2Fj.ijgo.2011.02.023&partnerID=40&md5=fa670c0832011798b93b008cd49f50cb NS -	No	Not about maternal anemia and low birth weight
115	Ali EY, Adam GK, Ahmed S, Ali NI, Adam I. Maternal and neonatal hormonal profiles in anaemic pregnant women of eastern Sudan. J Obs Gynaecol [Internet]. 2009;29(4 PG-311–314):311–4. Available from: https://www.scopus.com/inward/record.uri?eid=2-s2.0-70350594032&doi=10.1080%2F01443610902878767&partnerID=40&md5=42278bc21f2f5eaee2dde42911014e72 NS -	No	Not about maternal anemia and low birth weight
116	Ali TAB, Osman NM, Mustafa AEM. Pattern of Low Birth Weight and Early Outcome of Neonates Admitted at Neonatal Unit in Omdurman Maternity Hospital from December 2019 to May 2020. Bahrain Med Bull [Internet]. 2022;44(1 PG-824–831):824–31. Available from: https://www.scopus.com/inward/record.uri?eid=2-s2.0-85128471443&partnerID=40&md5=7261892d3d09d5ab6f5b9b1df5c04876 NS -	No	Not about maternal anemia and low birth weight
117	Alim A, Bilal EN, AE A, EM E, AA M, Adam I. Complement activation, placental malaria infection, and birth weight in areas characterized by unstable malaria transmission in central Sudan. Diagn Pathol [Internet]. 2015;10(PG-49):49. Available from: NS -	No	Not about maternal anemia and low birth weight
118	Allen SJ, Raiko A, O’Donnell A, Alexander NDE, Clegg JB. Causes of preterm delivery and intrauterine growth retardation in a malaria endemic region of Papua New Guinea. Arch Dis Child Fetal Neonat Ed [Internet]. 1998;79(2 PG-135–140):F135–40. Available from: https://www.scopus.com/inward/record.uri?eid=2-s2.0-0031655817&doi=10.1136%2Ffn.79.2.F135&partnerID=40&md5=ea856985c30f44582b0cbbbcee94caf4 …	No	Not about maternal anemia and low birth weight
119	Almasi A, Saeidi S, Zangeneh A, Ziapour A, Choobtashani M, Saeidi F, et al. Investigation of some Factors Affecting Stunting and Wasting among the Under-Five Children in Eastern Mediterranean Region. Int J Pediatr [Internet]. 2019;7(7 PG-9759–9772):9759–72. Available from: NS -	No	Not about maternal anemia and low birth weight
120	Alonso S, Vidal M, Ruiz-Olalla G, González R, Manaca MN, Jairoce C, et al. Reduced Placental Transfer of Antibodies Against a Wide Range of Microbial and Vaccine Antigens in HIV-Infected Women in Mozambique. Front Immunol [Internet]. 2021;12(PG-). Available from: https://www.scopus.com/inward/record.uri?eid=2-s2.0-85102143566&doi=10.3389%2Ffimmu.2021.614246&partnerID=40&md5=171c764e1d652ef86bf4d9…	No	Not about maternal anemia and low birth weight
121	AM G, Tefera E, Mochankana K, Imran F, Joel D, Pelaelo I, et al. Pulmonary hemorrhage and associated risk factors among newborns admitted to a tertiary level neonatal unit in Botswana. Front Pediatr [Internet]. 2023;11(PG-1171223):1171223. Available from: NS -	No	Not about maternal anemia and low birth weight
122	AM L, MM S, AA M. Spatial distribution and factors associated with low birth weight in Ethiopia using data from Ethiopian Demographic and Health Survey 2016: spatial and multilevel analysis. BMJ Paediatr Open [Internet]. 2021;5(1 PG-e000968):e000968. Available from: NS -	No	Did not describe diagnosis of maternal anemia
123	Amoakoh-Coleman M, Klipstein-Grobusch K, IA A, GA K, DE G, EK A. Provider adherence to first antenatal care guidelines and risk of pregnancy complications in public sector facilities: a Ghanaian cohort study. BMC Pregnancy Childbirth [Internet]. 2016;16(1 PG-369):369. Available from: NS -	No	Not about maternal anemia and low birth weight
124	Amoran OE, Ariba AA, Iyaniwura CA. Determinants of intermittent preventive treatment of malaria during pregnancy (IPTp) utilization in a rural town in Western Nigeria. Reprod Heal [Internet]. 2012;9(1 PG-). Available from: https://www.scopus.com/inward/record.uri?eid=2-s2.0-84864794432&doi=10.1186%2F1742-4755-9-12&partnerID=40&md5=e76d7dfb700aaea62d4e092a2a6c4ed9 NS -	No	Not about maternal anemia and low birth weight
125	Amosu AM, Degun AM. Impact of maternal nutrition on birth weight of babies. Biomed Res [Internet]. 2014;25(1 PG-75–78):75–8. Available from: https://www.scopus.com/inward/record.uri?eid=2-s2.0-84890384843&partnerID=40&md5=e56255ec145529452ec92cc7d13b7dbe NS -	No	Not about maternal anemia and low birth weight
126	Ampiah MKM, Kovey JJ, Apprey C, Annan RA. Comparative analysis of trends and determinants of anaemia between adult and teenage pregnant women in two rural districts of Ghana. BMC Public Health [Internet]. 2019;19(1 PG-). Available from: NS -	No	Not about maternal anemia and low birth weight
127	Amponsah-Tabi S, ET D, GO A, Ankobea F, JJK A, Senu E, et al. An assessment of the quality of antenatal care and pregnancy outcomes in a tertiary hospital in Ghana. PLoS One [Internet]. 2022;17(10 PG-e0275933):e0275933. Available from: NS -	No	Not about maternal anemia and low birth weight
128	AN M, RN L, SH N. A retrospective analysis of adverse obstetric and perinatal outcomes in adolescent pregnancy: the case of Luapula Province, Zambia. Matern Heal Neonatol Perinatol [Internet]. 2018;4(PG-20):20. Available from: NS -	No	Not about maternal anemia and low birth weight
129	Anabire NG, Aculley B, Pobee A, Kyei-Baafour E, Awandare GA, Quintana MD, et al. High burden of asymptomatic malaria and anaemia despite high adherence to malaria control measures: a cross-sectional study among pregnant women across two seasons in a malaria-endemic setting in Ghana. Infection [Internet]. 2023;51(6 PG-1717–1729):1717–29. Available from: NS -	No	Not about maternal anemia and low birth weight
130	Anagnos D, Lanoie LO, Palmieri JR, Ziefer A, Connor DH. Effects of placental malaria on mothers and neonates from Zaire. Z Parasitenkd [Internet]. 1986;72(1 PG-57–64):57–64. Available from: https://www.scopus.com/inward/record.uri?eid=2-s2.0-0022630035&doi=10.1007%2FBF00927734&partnerID=40&md5=552195c5fca620997e969d489c4f10b3 NS -	No	Not about maternal anemia and low birth weight
131	Anchang-Kimbi JK, Achidi EA, Nkegoum B, Sverremark-Ekström E, Troye-Blomberg M. Diagnostic comparison of malaria infection in peripheral blood, placental blood and placental biopsies in cameroonian parturient women. Malar J [Internet]. 2009;8(1 PG-). Available from: https://www.scopus.com/inward/record.uri?eid=2-s2.0-67949086792&doi=10.1186%2F1475-2875-8-126&partnerID=40&md5=03ea2b9caebce7368e86b…	No	Not about maternal anemia and low birth weight
132	Andarge SD, Areba AS, Kabthymer RH, Legesse MT, Kanno GG. Is Indoor Air Pollution From Different Fuel Types Associated With the Anemia Status of Pregnant Women in Ethiopia? J Prim CARE COMMUNITY Heal [Internet]. 2021;12(PG-). Available from: NS -	No	Not about maternal anemia and low birth weight
133	Angesom T, Gebreyesus H, Gebremariam B. Long-Lasting Insecticidal Net Utilization and Associated Factors Among Pregnant Women in Asgede Tsimbla District, Northern Ethiopia, 2017. Env Heal Insights [Internet]. 2020;14(PG-1178630220919393):1178630220919393. Available from: NS -	No	Not about maternal anemia and low birth weight
134	Aniebue UU, Ezenkwele E, Nwafor MI, Nwankwo TO. Pregnancy outcome and factors affecting vaginal delivery of twins at university of Nigeria teaching hospital, enugu. Niger J Clin Pr [Internet]. 2013;16(4 PG-490–495):490–5. Available from: https://www.scopus.com/inward/record.uri?eid=2-s2.0-84888158897&doi=10.4103%2F1119-3077.116895&partnerID=40&md5=6baf5c15309ef0acb48bfcf584f42512 NS -	No	Not about maternal anemia and low birth weight
135	Ankert J, Groten T, Pletz MW, Mishra S, Seliger G, Lobmaier SM, et al. Fetal growth restriction in a cohort of migrants in Germany. BMC Pregnancy Childbirth [Internet]. 2021;21(1 PG-). Available from: https://www.scopus.com/inward/record.uri?eid=2-s2.0-85101165230&doi=10.1186%2Fs12884-021-03620-z&partnerID=40&md5=3828a0881babed802e5408cf4b51093a NS -	No	Not about maternal anemia and low birth weight
136	Anteneh ZA, Van Geertruyden JP. Spatial variations and determinants of anemia among under-five children in Ethiopia, EDHS 2005-2016. PLoS One [Internet]. 2021;16(4 PG-). Available from: NS -	No	Not about maternal anemia and low birth weight
137	Antwi GD, Tagbor HK, Bates I. The effectiveness of an enhanced antenatal care package for the control of malaria and anaemia in pregnancy in Ghana. 2015;93(4 PG-518):518. Available from: https://www.cochranelibrary.com/central/doi/10.1002/central/CN-01249774/full NS -	No	Not about maternal anemia and low birth weight
138	AP N, AW M, EM B-B, KL R, EJM F. Gestational diabetes mellitus risk score: A practical tool to predict gestational diabetes mellitus risk in Tanzania. Diabetes Res Clin Pr [Internet]. 2018;145(PG-130-137):130–7. Available from: NS -	No	Not about maternal anemia and low birth weight
139	Apgar J, Everett GA. The guinea pig as a model for effects of maternal nutrition on pregnancy outcome. Nutr Res [Internet]. 1991;11(8 PG-929–939):929–39. Available from: https://www.scopus.com/inward/record.uri?eid=2-s2.0-0025994722&doi=10.1016%2FS0271-5317%2805%2980620-7&partnerID=40&md5=36b0c052a6345319592c8528bc995bfa NS -	No	Not about maternal anemia and low birth weight
140	Apinjoh TO, Ntui VN, Chi HF, Moyeh MN, Toussi CT, Mayaba JM, et al. Intermittent preventive treatment with Sulphadoxine-Pyrimethamine (IPTp-SP) is associated with protection against submicroscopic P. falciparum infection in pregnant women during the low transmission dry season in southwestern Cameroon: A Semi - longitudin. PLoS One [Internet]. 2022;17(9 September PG-). Available from: https://www…	No	Not about maternal anemia and low birth weight
141	Argaw A, de Kok B, Toe LC, Hanley-Cook G, Dailey-Chwalibóg T, Ouédraogo M, et al. Fortified balanced energy–protein supplementation during pregnancy and lactation and infant growth in rural Burkina Faso: A 2 × 2 factorial individually randomized controlled trial. PLoS Med [Internet]. 2023;20(2 PG-). Available from: https://www.scopus.com/inward/record.uri?eid=2-s2.0-85148773551&doi=10.1371%2Fjour…	No	Not about maternal anemia and low birth weight
142	Arinaitwe E, Ades V, Walakira A, Ninsiima B, Mugagga O, Patil TS, et al. Intermittent Preventive Therapy with Sulfadoxine-Pyrimethamine for Malaria in Pregnancy: A Cross-Sectional Study from Tororo, Uganda. PLoS One [Internet]. 2013;8(9 PG-). Available from: https://www.scopus.com/inward/record.uri?eid=2-s2.0-84883412694&doi=10.1371%2Fjournal.pone.0073073&partnerID=40&md5=7c0d1ddc9c21c518e4bf0ced…	No	Not about maternal anemia and low birth weight
143	Arkutu AA. Pregnancy and labor in Tanzanian primigravidae aged 15 years and under. INT J GYNECOL Obs [Internet]. 1978;16(2 PG-128–131):128–31. Available from: https://www.scopus.com/inward/record.uri?eid=2-s2.0-0018159391&doi=10.1002%2Fj.1879-3479.1978.tb00412.x&partnerID=40&md5=abf7ac1dcbe715907dfcfbae365ac798 NS -	No	Not about maternal anemia and low birth weight
144	Arnaud J, Preziosi P, Mashako L, Galan P, Nsibu C, Favier A, et al. Serum trace elements in Zairian mothers and their newborns. EUR J CLIN NUTR [Internet]. 1994;48(5 PG-341–348):341–8. Available from: https://www.scopus.com/inward/record.uri?eid=2-s2.0-0028208578&partnerID=40&md5=aabb30f4347533fbc925b0821afc7382 NS -	No	Not about maternal anemia and low birth weight
145	AS B, OA I, SO S-W, AE F. Malaria infection at parturition in Abeokuta, Nigeria: Current status and pregnancy outcome. Malariaworld J [Internet]. 2017;8(PG-12):12. Available from: NS -	No	Not about maternal anemia and low birth weight
146	AS B, AA A. Prevalence and Risk Factors for Periodontal Disease Among Women Attending Antenatal Care in Public Hospitals, Southwest Ethiopia, 2022: A Multicenter Cross-Sectional Study. Clin Cosmet Investig Dent [Internet]. 2022;14(PG-153-170):153–70. Available from: NS -	No	Not about maternal anemia and low birth weight
147	AS S, KP M. Risk factors and outcomes of fetal macrosomia in a tertiary centre in Tanzania: a case-control study. BMC Pregnancy Childbirth [Internet]. 2016;16(1 PG-243):243. Available from: NS -	No	Not about maternal anemia and low birth weight
148	Aschale Y, Abebaw A, Atnaf A, Mengist A, Kassie B, Yihunie W. Hookworm re-infection rate and efficacy of single-dose albendazole among pregnant women in Debre Elias District, Northwest Ethiopia: A single-arm trial. Trop Doct [Internet]. 2022;52(2 PG-322–324):322–4. Available from: NS -	No	Not about maternal anemia and low birth weight
149	Aschale Y, Minwuyelet A, TY A, Talie A. Prevalence of Intestinal Parasite Infections and Associated Factors among Pregnant Women in Northwest Ethiopia. J Parasitol Res [Internet]. 2022;2022(PG-9065425):9065425. Available from: NS -	No	Not about maternal anemia and low birth weight
150	Ashorn P, Hallamaa L, LH A, Ashorn U, Chandrasiri U, Deitchler M, et al. Co-causation of reduced newborn size by maternal undernutrition, infections, and inflammation. Matern Child Nutr [Internet]. 2018;14(3 PG-e12585):e12585. Available from: NS -	No	Not about maternal anemia and low birth weight
151	Asindi AA, Ibia EO, Udo JJ. Mortality pattern among Nigerian children in the 1980s. J TROP MED HYG [Internet]. 1991;94(3 PG-152–155):152–5. Available from: https://www.scopus.com/inward/record.uri?eid=2-s2.0-0025763824&partnerID=40&md5=8670315527275dfaad8753cdca368e24 NS -	No	Not about maternal anemia and low birth weight
152	Assefa A, Fantahun Y, Mesfin E. MATERNAL AND PERINATAL OUTCOME OF ANTEPARTUM HEMORRHAGE AT THREE TEACHING HOSPITALS IN ADDIS ABABA, ETHIOPIA. Ethiop J Reprod Heal [Internet]. 2020;12(3 PG-12–19):12–9. Available from: https://www.scopus.com/inward/record.uri?eid=2-s2.0-85123116019&partnerID=40&md5=f5278ce682f0e3de85c4cc689b1f5db6 NS -	No	Not about maternal anemia and low birth weight
153	Assenga E, Tooke L. Necrotising enterocolitis in a middle-income country: Early onset and risk factors for mortality. Acta Paediatr [Internet]. 2024;(PG-). Available from: NS -	No	Not about maternal anemia and low birth weight
154	AT C, Shin D, SS C, Song S, WO S. Compliance to Prenatal Iron and Folic Acid Supplement Use in Relation to Low Birth Weight in Lilongwe, Malawi. Nutrients [Internet]. 2018;10(9 PG-). Available from: NS -	No	Not about maternal anemia and low birth weight
155	AT O, DD O, TT W, Adediran A, Gbadegesin A, IO A, et al. Socio-economic determinants of prenatal anaemia in rural communities of South-West Nigeria: a preliminary report. Am J Blood Res [Internet]. 2021;11(4 PG-410–416):410–6. Available from: NS -	No	Not about maternal anemia and low birth weight
156	AT W, Bekana M, Bekuretsion Y, Afework M. The effect of possible mediators on the association between chewing khat during pregnancy and fetal growth and newborn size at birth in Eastern Ethiopia. BMC Pregnancy Childbirth [Internet]. 2024;24(1 PG-63):63. Available from: NS -	No	Not about maternal anemia and low birth weight
157	Ataíde R, Hasang W, Wilson DW, Beeson JG, Mwapasa V, Molyneux ME, et al. Using an improved phagocytosis assay to evaluate the effect of HIV on specific antibodies to pregnancy- associated malaria. PLoS One [Internet]. 2010;5(5 PG-). Available from: https://www.scopus.com/inward/record.uri?eid=2-s2.0-77956273398&doi=10.1371%2Fjournal.pone.0010807&partnerID=40&md5=7ac6d4ce7c533fac4a5d60900a104296 N…	No	Not about maternal anemia and low birth weight
158	Attia S, Owuor PM, Waterman C, Zhanny S, Mogaka J, Ondondo R, et al. NUTRIENT-DENSE MORINGA OLEIFERA LEAF SUPPLEMENTATION INCREASES HUMAN MILK OUTPUT IN KENYAN MOTHERS. 2022;75(PG-S476‐S477):S476‐S477. Available from: https://www.cochranelibrary.com/central/doi/10.1002/central/CN-02489773/full NS -	No	Not about maternal anemia and low birth weight
159	AV K, AM D, FM M, AI A, FO O, Aboud S, et al. Factors associated with sub-microscopic placental malaria and its association with adverse pregnancy outcomes among HIV-negative women in Dar es Salaam, Tanzania: a cohort study. BMC Infect Dis [Internet]. 2020;20(1 PG-796):796. Available from: NS -	No	Not about maternal anemia and low birth weight
160	Avent M, Cory BJ, Galpin J, Ballot DE, Cooper PA, Sherman G, et al. A comparison of high versus low dose recombinant human erythropoietin versus blood transfusion in the management of anaemia of prematurity in a developing country. J Trop Pediatr [Internet]. 2002;48(4 PG-227–233):227–33. Available from: https://www.scopus.com/inward/record.uri?eid=2-s2.0-0036053150&doi=10.1093%2Ftropej%2F48.4.227…	No	Not about maternal anemia and low birth weight
161	Avokpaho E, Houngbégnon P, Accrombessi M, Atindégla E, Yard E, Means AR, et al. Factors associated with soil-transmitted helminths infection in Benin: Findings from the DeWorm3 study. PLoS Negl Trop Dis [Internet]. 2021;15(8 PG-). Available from: NS -	No	Not about maternal anemia and low birth weight
162	Awodele O, Popoola TD, Odunsi P, Akinde OR, Akintonwa A. Assessing the risk of birth defects associated with exposure to highly active anti-retroviral therapy during organogenesis in rats. Tokai J Exp Clin Med [Internet]. 2013;38(2 PG-82–92):82–92. Available from: https://www.scopus.com/inward/record.uri?eid=2-s2.0-84880059627&partnerID=40&md5=af70227d23f0bff290f3dc01d8d4b92a NS -	No	Not about maternal anemia and low birth weight
163	Awogu AU, Abohweyere AE. Alpha erythropoietin in the management of anaemia of prematurity: a report of three cases in Nigeria. Niger Postgr Med J [Internet]. 2006;13(4 PG-361–365):361–5. Available from: https://www.scopus.com/inward/record.uri?eid=2-s2.0-33847702049&partnerID=40&md5=4303667e58bb617e613c3aa6126ee479 NS -	No	Not about maternal anemia and low birth weight
164	Awoleke JO. Maternal risk factors for low birth weight babies in Lagos, Nigeria. Arch Gynecol Obs [Internet]. 2012;285(1 PG-1–6):1–6. Available from: https://www.scopus.com/inward/record.uri?eid=2-s2.0-84860817961&doi=10.1007%2Fs00404-011-1885-y&partnerID=40&md5=b9fdf623f99e75a3bd7d90d384e40f4b NS -	No	Not about maternal anemia and low birth weight
165	Ayebare E, Hanson C, Nankunda J, Hjelmstedt A, Nantanda R, Jonas W, et al. Factors associated with birth asphyxia among term singleton births at two referral hospitals in Northern Uganda: a cross sectional study. BMC Pregnancy Childbirth [Internet]. 2022;22(1 PG-767):767. Available from: NS -	No	Not about maternal anemia and low birth weight
166	Ayede AI, Bello FA, Kehinde AO. A community-based surveillance of gastrointestinal helminthiasis among pregnant women in Ibadan, South West Nigeria. Niger J Clin Pr [Internet]. 2018;21(10 PG-1368–1373):1368–73. Available from: https://www.scopus.com/inward/record.uri?eid=2-s2.0-85054771636&doi=10.4103%2Fnjcp.njcp_196_17&partnerID=40&md5=66e8b3fb0cc7c0524fa4c857497c5eb6 NS -	No	Not about maternal anemia and low birth weight
167	Ayele E, Gebreayezgi G, Mariye T, Bahrey D, Aregawi G, Kidanemariam G. Prevalence of Undernutrition and Associated Factors among Pregnant Women in a Public General Hospital, Tigray, Northern Ethiopia: A Cross-Sectional Study Design. J Nutr Metab [Internet]. 2020;2020(PG-). Available from: NS -	No	Not about maternal anemia and low birth weight
168	Ayele Z, Tadesse M, Tazu Z. Competing Risk Analysis of the Health Status of Neonates with Respiratory Distress Syndrome. J Biostat Epidemiol [Internet]. 2020;6(2 PG-126–142):126–42. Available from: https://www.scopus.com/inward/record.uri?eid=2-s2.0-85148061236&doi=10.18502%2Fjbe.v6i2.4878&partnerID=40&md5=1b92a3de65d94eaf6c21efc95f52763d NS -	No	Not about maternal anemia and low birth weight
169	Ayensu J, Annan R, Lutterodt H, Edusei A, Peng LS. Prevalence of anaemia and low intake of dietary nutrients in pregnant women living in rural and urban areas in the Ashanti region of Ghana. PLoS One [Internet]. 2020;15(1 PG-). Available from: NS -	No	Not about maternal anemia and low birth weight
170	Ayisi JG, Van Eijk AM, Ter Kuile FO, Kolczak MS, Otieno JA, Misore AO, et al. The effect of dual infection with HIV and malaria on pregnancy outcome in western Kenya. AIDS [Internet]. 2003;17(4 PG-585–594):585–94. Available from: https://www.scopus.com/inward/record.uri?eid=2-s2.0-0037423868&doi=10.1097%2F00002030-200303070-00014&partnerID=40&md5=c3355eee4a928f32dcf7db88f4578849 NS -	No	Not about maternal anemia and low birth weight
171	Ayoola OO, Gemmell I, Omotade OO, Adeyanju OA, Cruickshank JK, Clayton PE. Maternal malaria, birth size and blood pressure in nigerian newborns: Insights into the developmental origins of hypertension from the ibadan growth cohort. PLoS One [Internet]. 2011;6(9 PG-). Available from: https://www.scopus.com/inward/record.uri?eid=2-s2.0-80052756017&doi=10.1371%2Fjournal.pone.0024548&partnerID=40&md5…	No	Not about maternal anemia and low birth weight
172	Ayoola OO, Whatmore A, Balogun WO, Jarrett OO, Cruickshank JK, Clayton PE. Maternal malaria status and metabolic profiles in pregnancy and in cord blood: Relationships with birth size in Nigerian infants. Malar J [Internet]. 2012;11(PG-). Available from: https://www.scopus.com/inward/record.uri?eid=2-s2.0-84858311454&doi=10.1186%2F1475-2875-11-75&partnerID=40&md5=7d7b27b59efb6ce84b0061dd459b2b73 …	No	Not about maternal anemia and low birth weight
173	Azizi-Egrari R, Neumann CG, Bourque LB, Harrison GG, Sigman MD. Maternal anemia and postpartum weight change associated with decreased maternal-infant interaction in a rural Kenyan population. Ecol Food Nutr [Internet]. 2004;43(5 PG-355–373):355–73. Available from: https://www.scopus.com/inward/record.uri?eid=2-s2.0-5444236215&doi=10.1080%2F03670240490500253&partnerID=40&md5=285296db929ca610c4836…	No	Not about maternal anemia and low birth weight
174	B. B, B.A. L, L. P, H. H, Jemal A. Time to non-adherence to iron and folic acid supplementation and associated factors among pregnant women in Hosanna town, South Ethiopia: Cox-proportional hazard model. PLoS One [Internet]. 2022;17(9 September PG-e0275086):e0275086. Available from: https://journals.plos.org/plosone/article/file?id=10.1371/journal.pone.0275086&type=printable NS -	No	Not about maternal anemia and low birth weight
175	B. D, A. C, E. M-G, H. M, E. S, P. K, et al. Effect of co-trimoxazole prophylaxis on morbidity and mortality of HIV-exposed, HIV-uninfected infants in South Africa: a randomised controlled, non-inferiority trial. Lancet Glob Heal [Internet]. 2019;7(12 PG-1717–1727):e1717–27. Available from: http://www.elsevier.com/journals/the-lancet-global-health/2214-109x NS -	No	Not about maternal anemia and low birth weight
176	B. de K, L.C. T, G. H-C, A. A, M. O, A. C, et al. Prenatal fortified balanced energy-Protein supplementation and birth outcomes in rural Burkina Faso: A randomized controlled efficacy trial. PLoS Med [Internet]. 2022;19(5 PG-e1004002):e1004002. Available from: https://journals.plos.org/plosmedicine/article/file?id=10.1371/journal.pmed.1004002&type=printable NS -	No	Not about maternal anemia and low birth weight
177	B. M, G. B, S. H, Lambebo A. Determinants of low birth weight among newborns delivered in public hospitals of North Shewa Zone, Amhara region, Ethiopia: A case-control study (2023). PLoS One [Internet]. 2024;19(5 May PG-e0303364):e0303364. Available from: https://journals.plos.org//plosone/article?id=10.1371/journal.pone.0303364 NS -	No	Did not describe diagnosis of maternal anemia
178	B.J. H, B.L. D, A.N. J, M. N, L. L, S.D. W, et al. Safety and efficacy of Option B+ ART in Malawi: few severe maternal toxicity events or infant HIV infections among pregnant women initiating tenofovir/lamivudine/efavirenz. Trop Med Int Heal [Internet]. 2019;24(10 PG-1221–1228):1221–8. Available from: http://onlinelibrary.wiley.com/journal/10.1111/(ISSN)1365-3156 NS -	No	Not about maternal anemia and low birth weight
179	B.O. O, F.B. O, Slusher T M. Risk factors for severe neonatal hyperbilirubinemia in low and middle-income countries: A systematic review and meta-analysis. PLoS One [Internet]. 2015;10(2 PG-e0117229):e0117229. Available from: http://www.plosone.org/article/fetchObject.action?uri=info:doi/10.1371/journal.pone.0117229&representation=PDF NS -	No	Not about maternal anemia and low birth weight
180	BA A, SL F, SS G, TW G, EA K, WF B. Proportion and factors associated with fetal adverse birth outcome among mothers who gave birth at Felege Hiwot Comprehensive Specialized Hospital, Bahir Dar city, Northwest, Ethiopia 2019. Pan Afr Med J [Internet]. 2022;42(PG-76):76. Available from: NS -	No	Not about maternal anemia and low birth weight
181	BA M, AT A, F GN, DA E, AD A, GY M. Minimum Dietary Diversity and Associated Factors Among Pregnant Women Living in Arba Minch Health and Demographic Surveillance Sites, Southern Ethiopia, 2022. Heal Serv Res Manag Epidemiol [Internet]. 2023;10(PG-23333928231166671):23333928231166670. Available from: NS -	No	Not about maternal anemia and low birth weight
182	Baba UA, Ashir GM, Mava Y, Gimba MS, Abubakar R, Ambe JP. The effects of maternal haemoglobin as an indicator of maternal nutritional status on, maternal measles antibodies of mother-infant pairs at birth. Afr Heal Sci [Internet]. 2013;13(4 PG-940–946):940–6. Available from: https://www.scopus.com/inward/record.uri?eid=2-s2.0-84893984978&doi=10.4314%2Fahs.v13i4.12&partnerID=40&md5=d2ed16fc1425971…	No	Did not present the LBW
183	Babakhanyan A, Ekali GL, Dent A, Kazura J, Nguasong JT, Fodjo BAY, et al. Maternal human immunodeficiency virus-associated hypergammaglobulinemia reduces transplacental transfer of immunoglobulin G to Plasmodium falciparum antigens in Cameroonian neonates. Open Forum Infect Dis [Internet]. 2016;3(2 PG-). Available from: https://www.scopus.com/inward/record.uri?eid=2-s2.0-84995576402&doi=10.1093%2…	No	Not about maternal anemia and low birth weight
184	Bahizire E, Dramaix M, Bigirinama R, Balegamire S, Balungu Y, Meuris S, et al. Prevention against malaria before the first antenatal visit and absence of anaemia at the first visit were protective from low birth weight: results from a South Kivu cohort, Democratic Republic of the Congo. Trans R Soc Trop Med Hyg [Internet]. 2018;112(8 PG-383–392):383–92. Available from: NS -	No	Not about maternal anemia and low birth weight
185	Balakrishnan K, Steenland K, Clasen T, Chang H, Johnson M, Pillarisetti A, et al. Exposure-response relationships for personal exposure to fine particulate matter (PM(2·5)), carbon monoxide, and black carbon and birthweight: an observational analysis of the multicountry Household Air Pollution Intervention Network (HAPIN) trial. Lancet Planet Heal [Internet]. 2023;7(5 PG-387–396):e387–96. Availab…	No	Not about maternal anemia and low birth weight
186	Ballin A, Brown EJ, Koren G, Zipursky A. Vitamin C-induced erythrocyte damage in premature infants. J Pediatr [Internet]. 1988;113(1 PART 1 PG-114–120):114–20. Available from: https://www.scopus.com/inward/record.uri?eid=2-s2.0-0023890113&doi=10.1016%2FS0022-3476%2888%2980544-4&partnerID=40&md5=155656703e5f532c885a090684420ef2 NS -	No	Not about maternal anemia and low birth weight
187	Bardají A, FE M-E, Arévalo-Herrera M, Padilla N, Kochar S, Ome-Kaius M, et al. Burden and impact of Plasmodium vivax in pregnancy: A multi-centre prospective observational study. PLoS Negl Trop Dis [Internet]. 2017;11(6 PG-e0005606):e0005606. Available from: NS -	No	Not about maternal anemia and low birth weight
188	Barnes R. Obstetrics in New Guinea. Med J Aust [Internet]. 1969;1(19 PG-969–973):969–73. Available from: https://www.scopus.com/inward/record.uri?eid=2-s2.0-0014669971&doi=10.5694%2Fj.1326-5377.1969.tb49832.x&partnerID=40&md5=9ecae25099b249da608c74d5829b40dc NS -	No	Not about maternal anemia and low birth weight
189	Barut A, DO M. The association of maternal anaemia with adverse maternal and foetal outcomes in Somali women: a prospective study. BMC Womens Heal [Internet]. 2023;23(1 PG-193):193. Available from: NS -	No	Different anemia catagorization
190	Bassey G, Nyengidiki TK, John CT. Prevalence of placenta Plasmodium parasitemia and pregnancy outcome in asymptomatic patients at delivery in a University Teaching Hospital in Nigeria. Niger J Clin Pract [Internet]. 2015;18(1 PG-27–32):27–32. Available from: NS -	No	Not about maternal anemia and low birth weight
191	Bassey G, TK N, CT J. Prevalence of placenta Plasmodium parasitemia and pregnancy outcome in asymptomatic patients at delivery in a university teaching hospital in Nigeria. Niger J Clin Pr [Internet]. 2015;18(1 PG-27–32):27–32. Available from: NS -	No	Not about maternal anemia and low birth weight
192	Bauserman M, Leuba SI, Hemingway-Foday J, Nolen TL, Moore J, McClure EM, et al. The efficacy of low-dose aspirin in pregnancy among women in malaria-endemic countries. BMC Pregnancy Childbirth [Internet]. 2022;22(1 PG-). Available from: https://www.scopus.com/inward/record.uri?eid=2-s2.0-85127857439&doi=10.1186%2Fs12884-022-04652-9&partnerID=40&md5=d2d70c56e8a4b6c5235ff365980a443a NS -	No	Not about maternal anemia and low birth weight
193	BB A, OA B, TA A, OO O, CV E, Nwaiwu O, et al. Low-dose aspirin for preventing intrauterine growth restriction and pre-eclampsia in sickle cell pregnancy (PIPSICKLE): a randomised controlled trial (study protocol). BMJ Open [Internet]. 2021;11(8 PG-e047949):e047949. Available from: NS -	No	Not about maternal anemia and low birth weight
194	Beard JL, Hendricks MK, Perez EM, Murray-Kolb LE, Berg A, Vernon-Feagans L, et al. Maternal iron deficiency anemia affects postpartum emotions and cognition. J Nutr [Internet]. 2005;135(2 PG-267–272):267–72. Available from: https://www.scopus.com/inward/record.uri?eid=2-s2.0-19944430851&doi=10.1093%2Fjn%2F135.2.267&partnerID=40&md5=de65c145d9c028ded264a56351a53797 NS -	No	Not about maternal anemia and low birth weight
195	Bedu-Addo G, Meese S, Mockenhaupt FP. An ATP2B4 polymorphism protects against malaria in pregnancy. J Infect Dis [Internet]. 2013;207(10 PG-1600–1603):1600–3. Available from: https://www.scopus.com/inward/record.uri?eid=2-s2.0-84876543821&doi=10.1093%2Finfdis%2Fjit070&partnerID=40&md5=de6be5d21f51de4e289f85a166ff0de9 NS -	No	Not about maternal anemia and low birth weight
196	Beischer NA, Sivasamboo R, Vohra S, Silpisornkosal S, Reid S. PLACENTAL HYPERTROPHY IN SEVERE PREGNANCY ANAEMIA. BJOG Int J Obs Gynaecol [Internet]. 1970;77(5 PG-398–409):398–409. Available from: https://www.scopus.com/inward/record.uri?eid=2-s2.0-0014787245&doi=10.1111%2Fj.1471-0528.1970.tb03541.x&partnerID=40&md5=bb96321c46cd7083c1844e4d92341b58 NS -	No	Not about maternal anemia and low birth weight
197	Bekalo DB, Nigussie ZM, Yimer BB, Anteneh ZA. Modeling Determinants of Low Birth Weight for Under Five-Children in Ethiopia. Ann Data Sci [Internet]. 2021;8(3 PG-475–496):475–96. Available from: https://www.scopus.com/inward/record.uri?eid=2-s2.0-85094153031&doi=10.1007%2Fs40745-020-00281-1&partnerID=40&md5=b895bcd15f5960f672ce53b7ab49ccc1 NS -	No	Not about maternal anemia and low birth weight
198	Bekker A, Salvadori N, Rabie H, du Toit S, Than-in-at K, Groenewald M, et al. Paediatric abacavir–lamivudine fixed-dose dispersible tablets and ritonavir-boosted lopinavir granules in neonates exposed to HIV (PETITE study): an open-label, two-stage, single-arm, phase 1/2, pharmacokinetic and safety trial. Lancet HIV [Internet]. 2024;11(2 PG-86–95):e86–95. Available from: https://www.scopus.com/in…	No	Not about maternal anemia and low birth weight
199	Belay E, Endrias A, Alem B, Endris K. Hematological responses to iron-folate supplementation and its determinants in pregnant women attending antenatal cares in Mekelle City, Ethiopia. PLoS One [Internet]. 2018;13(10 PG-). Available from: NS -	No	Not about maternal anemia and low birth weight
200	Benet A, Khong TY, Ura A, Samen R, Lorry K, Mellombo M, et al. Placental malaria in women with South-East Asian ovalocytosis. Am J Trop Med Hyg [Internet]. 2006;75(4 PG-597–604):597–604. Available from: https://www.scopus.com/inward/record.uri?eid=2-s2.0-33750605005&doi=10.4269%2Fajtmh.2006.75.597&partnerID=40&md5=6757428a092cc5e49e6a849e12c1a07c NS -	No	Not about maternal anemia and low birth weight
201	Berendsen MLT, Smits J, Netea MG, van der Ven A. Non-specific Effects of Vaccines and Stunting: Timing May Be Essential. EBIOMEDICINE [Internet]. 2016;8(PG-341-348):341–8. Available from: NS -	No	Not about maternal anemia and low birth weight
202	Beressa G, Whiting SJ, Belachew T. Effect of nutrition education integrating the health belief model and theory of planned behavior on dietary diversity of pregnant women in Southeast Ethiopia: a cluster randomized controlled trial. 2024;23(1 PG-3):3. Available from: https://www.cochranelibrary.com/central/doi/10.1002/central/CN-02648917/full NS -	No	Not about maternal anemia and low birth weight
203	Bergström S, Fernandes A, Schwalbach J, Perez O, Miyar R. Materno-fetal transmission of pregnancy malaria: An immunoparasitological study on 202 parturients in maputo. Gynecol Obs Invest [Internet]. 1993;35(2 PG-103–107):103–7. Available from: https://www.scopus.com/inward/record.uri?eid=2-s2.0-0027513967&doi=10.1159%2F000292675&partnerID=40&md5=774154114976b5b7f44f5e12069ea144 NS -	No	Not about maternal anemia and low birth weight
204	Berhane A, Belachew T. Effect of Picture-based health education and counselling on knowledge and adherence to preconception Iron-folic acid supplementation among women planning to be pregnant in Eastern Ethiopia: a randomized controlled trial. J Nutr Sci [Internet]. 2022;11(PG-). Available from: https://www.scopus.com/inward/record.uri?eid=2-s2.0-85134904610&doi=10.1017%2Fjns.2022.51&partnerID=40…	No	Not about maternal anemia and low birth weight
205	Beyrami HJ, Doshmangir L, Ahmadi A, Jafarabadi MA, Morasae EK, Gordeev VS. Impact of rural Family Physician programme on maternal and child health indicators in Iran: an interrupted time series analysis. BMJ Open [Internet]. 2019;9(1 PG-). Available from: NS -	No	Not about maternal anemia and low birth weight
206	BH J, GA B, YK G, KA G. Duration of inter-pregnancy interval and its predictors among pregnant women in urban South Ethiopia: Cox gamma shared frailty modeling. PLoS One [Internet]. 2022;17(8 PG-e0271967):e0271967. Available from: NS -	No	Not about maternal anemia and low birth weight
207	Bhargava A. Modeling the effects of maternal nutritional status and socioeconomic variables on the anthropometric and psychological indicators of Kenyan infants from age 0-6 months. Am J Phys Anthr [Internet]. 2000;111(1 PG-89–104):89–104. Available from: https://www.scopus.com/inward/record.uri?eid=2-s2.0-0033988798&doi=10.1002%2F%28SICI%291096-8644%28200001%29111%3A1%3C89%3A%3AAID-AJPA6%3E3.0.C…	No	Not about maternal anemia and low birth weight
208	BI N, Parkkali S, Abacassamo F, Salomé G, Chilundo B, Augusto O, et al. A pragmatic randomised controlled trial on routine iron prophylaxis during pregnancy in Maputo, Mozambique (PROFEG): rationale, design, and success. Matern Child Nutr [Internet]. 2015;11(2 PG-146–63):146–63. Available from: NS -	No	Not about maternal anemia and low birth weight
209	Biering-Sørensen S, Aaby P, Lund N, Monteiro I, Jensen KJ, Eriksen HB, et al. Early BCG-Denmark and Neonatal Mortality Among Infants Weighing <2500 g: a Randomized Controlled Trial. 2017;65(7 PG-1183‐1190):1183‐1190. Available from: https://www.cochranelibrary.com/central/doi/10.1002/central/CN-01421535/full NS -	No	Not about maternal anemia and low birth weight
210	Bigham AW. Genetics of human origin and evolution: high-altitude adaptations. Curr Opin Genet Dev [Internet]. 2016;41(PG-8-13):8–13. Available from: NS -	No	Not about maternal anemia and low birth weight
211	Bihoun B, SH Z, Traoré-Coulibaly M, Valea I, Ravinetto R, JP VG, et al. Age-modified factors associated with placental malaria in rural Burkina Faso. BMC Pregnancy Childbirth [Internet]. 2022;22(1 PG-248):248. Available from: NS -	No	Not about maternal anemia and low birth weight
212	Biracyaza E, Habimana S, Rusengamihigo D, Evans H. Regular antenatal care visits were associated with low risk of low birth weight among newborns in Rwanda: Evidence from the 2014/2015 Rwanda Demographic Health Survey (RDHS) Data. F1000Res [Internet]. 2021;10(PG-402):402. Available from: NS -	Yes
213	Bizuneh AD, Azeze GG. Knowledge on anaemia and benefit of iron–folic acid supplementation among pregnant mothers attending antenatal care in Woldia town, Northeastern Ethiopia: a facility-based cross-sectional study. J Heal Popul Nutr [Internet]. 2022;41(1 PG-). Available from: https://www.scopus.com/inward/record.uri?eid=2-s2.0-85135423616&doi=10.1186%2Fs41043-022-00315-9&partnerID=40&md5=8c3f27…	No	Not about maternal anemia and low birth weight
214	Bjerregaard-Andersen M, Hansen L, Da Silva LI, Joaquím LC, Hennild DE, Christiansen L, et al. Risk of metabolic syndrome and diabetes among young twins and singletons in Guinea-Bissau. Diabetes Care [Internet]. 2013;36(11 PG-3549–3556):3549–56. Available from: https://www.scopus.com/inward/record.uri?eid=2-s2.0-84891888017&doi=10.2337%2Fdc12-2653&partnerID=40&md5=d9b8ce32fd39d63c152aed2041db922a …	No	Not about maternal anemia and low birth weight
215	BM F, GA T, TW G, MM A. Development and validation of a nomogram for predicting low birth weight among pregnant women who had antenatal care visits at Debre Markos Comprehensive and Specialized Hospital, Ethiopia. Front Med [Internet]. 2023;10(PG-1253490):1253490. Available from: NS -	No	Not about maternal anemia and low birth weight
216	BM O, JM J, LM B, Adu-Afarwuah S, Maleta K, Okronipa H, et al. Prenatal Iron Deficiency and Replete Iron Status Are Associated with Adverse Birth Outcomes, but Associations Differ in Ghana and Malawi. J Nutr [Internet]. 2019;149(3 PG-513–521):513–21. Available from: NS -	No	Not about maternal anemia and low birth weight
217	Bodeau-Livinec F, Briand V, Berger J, Xiong X, Day KP, Massougbodgi A, et al. Anemia during pregnancy and low birth weight in an endemic malaria area in Benin. 2009;81(5 PG-41):41. Available from: https://www.cochranelibrary.com/central/doi/10.1002/central/CN-01774296/full NS -	No	Not about maternal anemia and low birth weight
218	Bodeau-Livinec F, Briand V, Berger J, Xiong X, Massougbodji A, Day KP, et al. Maternal anemia in Benin: Prevalence, risk factors, and association with low birth weight. Am J Trop Med Hyg [Internet]. 2011;85(3 PG-414–420):414–20. Available from: https://www.scopus.com/inward/record.uri?eid=2-s2.0-80052813050&doi=10.4269%2Fajtmh.2011.10-0599&partnerID=40&md5=da5b6d450f0d861b0f495aee26d14c3b NS -	No	Not about maternal anemia and low birth weight
219	Bolnga JW, Mola GDL, Ao P, Sapau W, Verave O, Lufele E, et al. Mortality and morbidity after emergency peripartum hysterectomy in a provincial referral hospital in Papua New Guinea: A seven-year audit. Aust New Zeal J Obs Gynaecol [Internet]. 2021;61(3 PG-360–365):360–5. Available from: https://www.scopus.com/inward/record.uri?eid=2-s2.0-85097866270&doi=10.1111%2Fajo.13286&partnerID=40&md5=efb8c9…	No	Not about maternal anemia and low birth weight
220	Borgen I, Småstuen MC, Jacobsen AF, Garnweidner-Holme LM, Fayyad S, Noll J, et al. Effect of the Pregnant+ smartphone application in women with gestational diabetes mellitus: A randomised controlled trial in Norway. BMJ Open [Internet]. 2019;9(11 PG-). Available from: https://www.scopus.com/inward/record.uri?eid=2-s2.0-85074925676&doi=10.1136%2Fbmjopen-2019-030884&partnerID=40&md5=3f8b1febd0dc318…	No	Not about maternal anemia and low birth weight
221	Boudová S, Divala T, Mawindo P, Cohee L, Kalilani-Phiri L, Thesing P, et al. The prevalence of malaria at first antenatal visit in Blantyre, Malawi declined following a universal bed net campaign. Malar J [Internet]. 2015;14(PG-). Available from: NS -	No	Not about maternal anemia and low birth weight
222	Boult BE, Cunningham PW. Some aspects of obstetrics in black teenage pregnancy: A comparative analysis. MED LAW [Internet]. 1995;14(1-2 PG-93–97):93–7. Available from: https://www.scopus.com/inward/record.uri?eid=2-s2.0-0029048758&partnerID=40&md5=13f139ee76dcd2b3d71696a8760feeec NS -	No	Not about maternal anemia and low birth weight
223	Bouyou-Akotet MK, Mawili-Mboumba DP, Kendjo E, Chiesa SM, Mbuyi MLT, Tsoumbou-Bakana G, et al. Decrease of microscopic Plasmodium falciparum infection prevalence during pregnancy following IPTp-SP implementation in urban cities of Gabon. Trans R Soc Trop Med Hyg [Internet]. 2016;110(6 PG-333–342):333–42. Available from: NS -	No	Not about maternal anemia and low birth weight
224	Bouyou-Akotet MK, Nzenze-Afene S, Ngoungou EB, Kendjo E, Owono-Medang M, Lekana-Douki J-B, et al. Burden of malaria during pregnancy at the time of IPTp/SP implementation in Gabon. Am J Trop Med Hyg [Internet]. 2010;82(2 PG-202–209):202–9. Available from: https://www.scopus.com/inward/record.uri?eid=2-s2.0-77449145989&doi=10.4269%2Fajtmh.2010.09-0267&partnerID=40&md5=91dcb2f89062beb15da4c70896361…	No	Not about maternal anemia and low birth weight
225	Boyne MS. Diabetes in the Caribbean: Trouble in paradise. Insulin [Internet]. 2009;4(2 PG-94–105):94–105. Available from: https://www.scopus.com/inward/record.uri?eid=2-s2.0-65349148554&doi=10.1016%2FS1557-0843%2809%2980018-3&partnerID=40&md5=c6a677c80181f07072ebe1478c495552 NS -	No	Not about maternal anemia and low birth weight
226	Boynito WG, Temesgen K, Gizachew Y, Yaya G, Yohanis T, De Henauw S, et al. Effects of video-based health education on birth outcomes and anemia status of mothers in Dirashe District South Ethiopia: cluster randomized controlled trial. 2023;79(PG-354):354. Available from: https://www.cochranelibrary.com/central/doi/10.1002/central/CN-02615599/full NS -	No	Not about maternal anemia and low birth weight
227	Brabin B. Malaria in pregnancy: current issues. Afr Heal [Internet]. 1997;19(2 PG-19–20):19–20. Available from: https://www.scopus.com/inward/record.uri?eid=2-s2.0-0030642420&partnerID=40&md5=d7fdaaf88c08896a0ab6feb93bbadbbd NS -	No	Not about maternal anemia and low birth weight
228	Brabin BJ. An analysis of malaria in pregnancy in Africa. BULL WHO [Internet]. 1983;61(6 PG-1005–1016):1005–16. Available from: https://www.scopus.com/inward/record.uri?eid=2-s2.0-0021081016&partnerID=40&md5=1dcc09ebfde75d5cdbf6c70bb75dd2e7 NS -	No	Not about maternal anemia and low birth weight
229	Brabin BJ, Ginny M, Sapau J, Galme K, Paino J. Consequences of maternal anaemia on outcome of pregnancy in a malaria endemic area in Papua New Guinea. ANN TROP MED PARASITOL [Internet]. 1990;84(1 PG-11–24):11–24. Available from: https://www.scopus.com/inward/record.uri?eid=2-s2.0-0025322741&doi=10.1080%2F00034983.1990.11812429&partnerID=40&md5=32193abf8551c7fe07d9749dcbf310e7 NS -	No	Not about maternal anemia and low birth weight
230	Brabin B, Gies S, SA R, Diallo S, OM L, Kazienga A, et al. Excess risk of preterm birth with periconceptional iron supplementation in a malaria endemic area: analysis of secondary data on birth outcomes in a double blind randomized controlled safety trial in Burkina Faso. Malar J [Internet]. 2019;18(1 PG-161):161. Available from: NS -	No	Not about maternal anemia and low birth weight
231	Brabin B, Maxwell S, Chimsuku L, Verhoeff F, van der Kaay HJ, Broadhead R, et al. A study of the consequences of malarial infection in pregnant women and their infants. Parassitologia [Internet]. 1993;35 Suppl(PG-9-11):9–11. Available from: https://www.scopus.com/inward/record.uri?eid=2-s2.0-0027637054&partnerID=40&md5=2034be65fbb2b8c4c2232f48b87fc7dc NS -	No	Not about maternal anemia and low birth weight
232	Brabin B, Piper C. Anaemia- And malaria-attributable low birthweight in two populations in Papua New Guinea. Ann Hum Biol [Internet]. 1997;24(6 PG-547–555):547–55. Available from: https://www.scopus.com/inward/record.uri?eid=2-s2.0-0031280082&doi=10.1080%2F03014469700005312&partnerID=40&md5=d71fdcd9e865aa23b1deebbd63a66fc1 NS -	No	Not about maternal anemia and low birth weight
233	Brabin L, Verhoeff FH, Kazembe P, Brabin BJ, Chimsuku L, Broadhead R. Improving antenatal care for pregnant adolescents in southern Malawi. Acta Obs Gynecol Scand [Internet]. 1998;77(4 PG-402–409):402–9. Available from: https://www.scopus.com/inward/record.uri?eid=2-s2.0-0031943112&doi=10.1080%2Fj.1600-0412.1998.770408.x&partnerID=40&md5=515d99457aa50b89cfc22034deccaf68 NS -	No	Not about maternal anemia and low birth weight
234	Braun V, Rempis E, Schnack A, Decker S, Rubaihayo J, NM T, et al. Lack of effect of intermittent preventive treatment for malaria in pregnancy and intense drug resistance in western Uganda. Malar J [Internet]. 2015;14(PG-372):372. Available from: NS -	No	Not about maternal anemia and low birth weight
235	Briand V, Bottero J, Noël H, Masse V, Cordel H, Guerra J, et al. Intermittent Treatment for the Prevention of Malaria during Pregnancy in Benin: A Randomized, Open-Label Equivalence Trial Comparing Sulfadoxine- Pyrimethamine with Mefloquine. J Infect Dis [Internet]. 2009;200(6 PG-991–1001):991–1001. Available from: https://www.scopus.com/inward/record.uri?eid=2-s2.0-70349423602&doi=10.1086%2F6054…	No	Not about maternal anemia and low birth weight
236	Briand V, Cottrell G, Tuike Ndam N, Martiáñez-Vendrell X, Vianou B, Mama A, et al. Prevalence and clinical impact of malaria infections detected with a highly sensitive HRP2 rapid diagnostic test in Beninese pregnant women. Malar J [Internet]. 2020;19(1 PG-). Available from: https://www.scopus.com/inward/record.uri?eid=2-s2.0-85085359261&doi=10.1186%2Fs12936-020-03261-1&partnerID=40&md5=25bb19cef…	No	Not about maternal anemia and low birth weight
237	Briand V, Escolano S, Journot V, Massougbodji A, Cot M, Tubert-Bitter P. Mefloquine Versus Sulfadoxine-Pyrimethamine for Intermittent Preventive Treatment in Pregnancy: A Joint Analysis on Efficacy and Tolerability. Am J Trop Med Hyg [Internet]. 2015;93(2 PG-300–4):300–4. Available from: NS -	No	Not about maternal anemia and low birth weight
238	Briand V, Escolano S, Journot V, Massougbodji A, Cot M, Tubert-Bitter P. Mefloquine versus sulfadoxine-pyrimethamine for intermittent preventive treatment in pregnancy (IPTp): a multiple-outcome analysis on efficacy and tolerability. 2014;91(5 PG-74‐75):74‐75. Available from: https://www.cochranelibrary.com/central/doi/10.1002/central/CN-01056357/full NS -	No	Not about maternal anemia and low birth weight
239	Briggs J, Ategeka J, Kajubi R, Ochieng T, Kakuru A, Ssemanda C, et al. Impact of Microscopic and Submicroscopic Parasitemia During Pregnancy on Placental Malaria in a High-Transmission Setting in Uganda. J Infect Dis [Internet]. 2019;220(3 PG-457–466):457–66. Available from: NS -	No	Not about maternal anemia and low birth weight
240	Brink LT, Springer PE, Nel DG, Potter MD, Odendaal HJ. The tragedy of smoking, alcohol, and multiple substance use during pregnancy. S Afr Med J [Internet]. 2022;112(8 PG-526–538):526–38. Available from: https://www.scopus.com/inward/record.uri?eid=2-s2.0-85136185223&doi=10.7196%2FSAMJ.2022.v112i8.16480&partnerID=40&md5=b871187de97abdd4223eb1b74a5b7623 NS -	No	Not about maternal anemia and low birth weight
241	Browne ENL, Maude GH, Binka FN. The impact of insecticide-treated bednets on malaria and anaemia in pregnancy in Kassena-Nankana district, Ghana: A randomized controlled trial. Trop Med Int Heal [Internet]. 2001;6(9 PG-667–676):667–76. Available from: https://www.scopus.com/inward/record.uri?eid=2-s2.0-0034851711&doi=10.1046%2Fj.1365-3156.2001.00759.x&partnerID=40&md5=fbdeb7a8ca8380f1d46fa607082d…	No	Not about maternal anemia and low birth weight
242	BS D, Jemal K. Determinants of Low Birth Weight Among Women Who Gave Birth at Public Health Facilities in North Shewa Zone: Unmatched Case-Control Study. Inquiry [Internet]. 2021;58(PG-469580211047199):469580211047199. Available from: NS -	Yes
243	BT T, NT A, KA A, SF K, AB M, MA T, et al. Prevalence and associated factors of double and triple burden of malnutrition among child-mother pairs in Ethiopia: Spatial and survey regression analysis. BMC Nutr [Internet]. 2022;8(1 PG-34):34. Available from: NS -	No	Not about maternal anemia and low birth weight
244	Bushra M, Elhassan EM, Ali NI, Osman E, Bakheit KH, Adam II. Anaemia, zinc and copper deficiencies among pregnant women in central Sudan. Biol Trace Elem Res [Internet]. 2010;137(3 PG-255–261):255–61. Available from: https://www.scopus.com/inward/record.uri?eid=2-s2.0-78049288552&doi=10.1007%2Fs12011-009-8586-4&partnerID=40&md5=a693cf814413bb45fac5220ffe8c68c2 NS -	No	Not about maternal anemia and low birth weight
245	Bussink-Voorend D, Bussink AP, Falama AM, Stekelenburg J. Health Indicators of Pregnant Women in Tonkolili District, Rural Sierra Leone. Int J Environ Res Public Health [Internet]. 2020;17(11 PG-). Available from: NS -	No	Not about maternal anemia and low birth weight
246	BW S, Eshetu T, Degefa T, MM A. Asymptomatic Plasmodium infection and associated factors among pregnant women in the Merti district, Oromia, Ethiopia. PLoS One [Internet]. 2021;16(3 PG-e0248074):e0248074. Available from: NS -	No	Not about maternal anemia and low birth weight
247	C. F, S.J. L, G. B, D. K, P. N, B. B, et al. Prevalence and Risk Factors of Neonatal Hyperbilirubinemia in a Semi-Rural Area of the Democratic Republic of Congo: A Cohort Study. Am J Trop Med Hyg [Internet]. 2023;109(4 PG-965–974):965–74. Available from: https://www.ajtmh.org/view/journals/tpmd/109/4/article-p965.xml?tab_body=pdf NS -	No	Not about maternal anemia and low birth weight
248	C. G, Roux D M L. In-hospital neonatal mortality in a level-2 hospital in Cape Town, South Africa. SAJCH South African J Child Heal [Internet]. 2023;17(3 PG-134–140):134–40. Available from: https://samajournals.co.za/index.php/sajch/article/view/1403/600 NS -	No	Not about maternal anemia and low birth weight
249	C. N-T, E. M, C. N, V. N, J. K, R. S, et al. Prevalence, factors associated and treatment outcome of hyperbilirubinaemia in neonates admitted to St Francis Hospital, Nsambya, Uganda: A descriptive study. Afr Health Sci [Internet]. 2020;20(1 PG-397–405):397–405. Available from: https://www.ajol.info/index.php/ahs/article/view/195124/184303 NS -	No	Not about maternal anemia and low birth weight
250	C. P-D, A. C, A. B, A. V, E. S, L. Q, et al. Adolescent, pregnant, and hiv-infected: Risk of adverse pregnancy and perinatal outcomes in young women from southern mozambique. J Clin Med [Internet]. 2021;10(8 PG-1564):1564. Available from: https://www.mdpi.com/2077-0383/10/8/1564/pdf NS -	No	Not about maternal anemia and low birth weight
251	C.M. S, T.M. M, L. M, H.S. K, M. R, J.D. K, et al. Effect of small-quantity lipid-based nutrient supplements on growth, psychomotor development, iron status, and morbidity among 6-to 12-mo-old infants in South Africa: A randomized controlled trial. Am J Clin Nutr [Internet]. 2019;109(1 PG-55–68):55–68. Available from: http://www.ajcn.org/contents-by-date.2005.shtml NS -	No	Not about maternal anemia and low birth weight
252	C.N. S, E. B, S. M, N. M, Walker D. Towards stronger antenatal care: Understanding predictors of late presentation to antenatal services and implications for obstetric risk management in Rwanda. PLoS One [Internet]. 2021;16(8 August PG-e0256415):e0256415. Available from: https://journals.plos.org/plosone/article/file?id=10.1371/journal.pone.0256415&type=printable NS -	No	Not about maternal anemia and low birth weight
253	C.O. J, J.O. A, Otoide A O. Foeto-maternal outcome of diabetes in a tertiary health facility in Nigeria. African J Diabetes Med [Internet]. 2015;23(2 PG-13–16):13–6. Available from: http://www.africanjournalofdiabetesmedicine.com/articles/november_2015/AJDM-503 (Osita).pdf NS -	No	Not about maternal anemia and low birth weight
254	Capan-Melser M, G MN, Akerey-Diop D, Basra A, Würbel H, Groger M, et al. Evaluation of intermittent preventive treatment of malaria against group B Streptococcus colonization in pregnant women: a nested analysis of a randomized controlled clinical trial of sulfadoxine/pyrimethamine versus mefloquine. J Antimicrob Chemother [Internet]. 2015;70(6 PG-1898–902):1898–902. Available from: NS -	No	Not about maternal anemia and low birth weight
255	Capan-Melser M, Mombo-Ngoma G, Akerey-Diop D, Basra A, Manego-Zoleko R, Würbel H, et al. Epidemiology of Human Herpes Virus 8 in Pregnant Women and their Newborns--A cross-sectional delivery survey in Central Gabon. Int J Infect Dis [Internet]. 2015;39(PG-16-9):16–9. Available from: NS -	No	Not about maternal anemia and low birth weight
256	Capan-Melser M, Ngoma GM, Akerey-Diop D, Basra A, Würbel H, Groger M, et al. Evaluation of intermittent preventive treatment of malaria against group B Streptococcus colonization in pregnant women: a nested analysis of a randomized controlled clinical trial of sulfadoxine/pyrimethamine versus mefloquine. J Antimicrob Chemother [Internet]. 2015;70(6 PG-1898–1902):1898–902. Available from: NS -	No	Not about maternal anemia and low birth weight
257	Capan-Melser M, Ngoma GM, Akerey-Diop D, Basra A, Würbel H, Groger M, et al. Evaluation of intermittent preventive treatment of malaria against group B streptococcus colonization in pregnant women: A nested analysis of a randomized controlled clinical trial of sulfadoxine/pyrimethamine versus mefloquine. J Antimicrob Chemother [Internet]. 2014;70(6 PG-1898–1902):1898–902. Available from: https://…	No	Not about maternal anemia and low birth weight
258	Cardona-Arias JA, Carmona-Fonseca J. Frequency of gestational malaria and maternal-neonatal outcomes, in Northwestern Colombia 2009-2020. Sci Rep [Internet]. 2022;12(1 PG-). Available from: NS -	No	Not about maternal anemia and low birth weight
259	Carter RC, Jacobson SW, Molteno CD, Jacobson JL. Fetal alcohol exposure, iron-deficiency anemia, and infant growth. Pediatrics [Internet]. 2007;120(3 PG-559–567):559–67. Available from: https://www.scopus.com/inward/record.uri?eid=2-s2.0-34548402662&doi=10.1542%2Fpeds.2007-0151&partnerID=40&md5=a90e7937450aa39e934bafab992bb848 NS -	No	Not about maternal anemia and low birth weight
260	Caviglia M, Putoto G, Conti A, Tognon F, Jambai A, Vandy MJ, et al. Association between ambulance prehospital time and maternal and perinatal outcomes in Sierra Leone: A countrywide study. BMJ Glob Heal [Internet]. 2021;6(11 PG-). Available from: https://www.scopus.com/inward/record.uri?eid=2-s2.0-85121030223&doi=10.1136%2Fbmjgh-2021-007315&partnerID=40&md5=4da89c2aefa0001a2d12183ff00eeb1f NS -	No	Not about maternal anemia and low birth weight
261	CC O, EO U, SN O, CI O, CC D, GU E, et al. Effects of short inter-pregnancy interval on maternal and perinatal outcomes: A cohort study of pregnant women in a low-income country. Niger J Clin Pr [Internet]. 2020;23(7 PG-928–933):928–33. Available from: NS -	No	Not about maternal anemia and low birth weight
262	CD A, GA T, AB T, AZ A, Yeshaw Y, SA K, et al. Spatial distribution and determinants of iron supplementation among pregnant women in Ethiopia: a spatial and multilevel analysis. Arch Public Heal [Internet]. 2021;79(1 PG-143):143. Available from: NS -	No	Not about maternal anemia and low birth weight
263	Cerami C, Cross JH, Jarjou O, Mohammed NI, Prentice AM. Neonatal iron distribution and infection susceptibility in full term, preterm and low birthweight babies in urban Gambia: Study protocol for an observational study. Gates Open Res [Internet]. 2019;3(PG-). Available from: https://www.scopus.com/inward/record.uri?eid=2-s2.0-85078100917&doi=10.12688%2Fgatesopenres.12963.2&partnerID=40&md5=64eef…	No	Not about maternal anemia and low birth weight
264	Chandra RS, Orazem J, Ubben D, Duparc S, Robbins J, Vandenbroucke P. Creative solutions to extraordinary challenges in clinical trials: methodology of a phase III trial of azithromycin and chloroquine fixed-dose combination in pregnant women in Africa. 2013;12(PG-122):122. Available from: https://www.cochranelibrary.com/central/doi/10.1002/central/CN-01123769/full NS -	No	Not about maternal anemia and low birth weight
265	Charles NC, Chuku A, Anazodo NM. Childhood mortality in federal medical centre Umuahia, South Eastern Nigeria. Oman Med J [Internet]. 2014;29(5 PG-320–324):320–4. Available from: https://www.scopus.com/inward/record.uri?eid=2-s2.0-84908125891&doi=10.5001%2Fomj.2014.87&partnerID=40&md5=680b61664cecf3055654fdffa0f78c59 NS -	No	Not about maternal anemia and low birth weight
266	Chasekwa B, Ntozini R, JA C, FD M, Tavengwa N, Mutasa B, et al. Prevalence, risk factors and short-term consequences of adverse birth outcomes in Zimbabwean pregnant women: a secondary analysis of a cluster-randomized trial. Int J Epidemiol [Internet]. 2022;51(6 PG-1785–1799):1785–99. Available from: NS -	No	Not about maternal anemia and low birth weight
267	Chatterjee A, Bosch RJ, Kupka R, Hunter DJ, Msamanga GI, Fawzi WW. Predictors and consequences of anaemia among antiretroviral-nave HIV-infected and HIV-uninfected children in Tanzania. Public Heal Nutr [Internet]. 2010;13(2 PG-289–296):289–96. Available from: https://www.scopus.com/inward/record.uri?eid=2-s2.0-77449118385&doi=10.1017%2FS1368980009990802&partnerID=40&md5=c74f53ce57d67f3afa1855d68…	No	Not about maternal anemia and low birth weight
268	Chawla V, Pandit PB, Nkrumah FK. Congenital syphilis in the newborn. Arch Dis Child [Internet]. 1988;63(11 PG-1393–1394):1393–4. Available from: https://www.scopus.com/inward/record.uri?eid=2-s2.0-0023816510&doi=10.1136%2Fadc.63.11.1393&partnerID=40&md5=986b6c2a5487c031220bc63725cf1768 NS -	No	Not about maternal anemia and low birth weight
269	Chêne A, Briand V, Ibitokou S, Dechavanne S, Massougbodji A, Deloron P, et al. Placental cytokine and chemokine profiles reflect pregnancy outcomes in women exposed to Plasmodium falciparum infection. Infect Immun [Internet]. 2014;82(9 PG-3783–3789):3783–9. Available from: https://www.scopus.com/inward/record.uri?eid=2-s2.0-84906047705&doi=10.1128%2FIAI.01922-14&partnerID=40&md5=cc5c06ee8d0419b8a…	No	Not about maternal anemia and low birth weight
270	Chhagan MK, Kauchali S. Comorbidities and mortality among children hospitalized with diarrheal disease in an area of high prevalence of human immunodeficiency virus infection. Pediatr Infect Dis J [Internet]. 2006;25(4 PG-333–338):333–8. Available from: https://www.scopus.com/inward/record.uri?eid=2-s2.0-33645552817&doi=10.1097%2F01.inf.0000207400.93627.4c&partnerID=40&md5=069c49b5eb29c45c6df4f99…	No	Not about maternal anemia and low birth weight
271	Chhagan MK, Van Den Broeck J, Luabeya K-KA, Mpontshane N, Tomkins A, Bennish ML. Effect on longitudinal growth and anemia of zinc or multiple micronutrients added to vitamin A: A randomized controlled trial in children aged 6-24 months. BMC Public Health [Internet]. 2010;10(PG-). Available from: https://www.scopus.com/inward/record.uri?eid=2-s2.0-80052780178&doi=10.1186%2F1471-2458-10-145&partner…	No	Not about maternal anemia and low birth weight
272	Chua CLL, Robinson LJ, Baiwog F, Stanisic DI, Hamilton JA, Brown G V, et al. High numbers of circulating pigmented polymorphonuclear neutrophils as a prognostic marker for decreased birth weight during malaria in pregnancy. Int J Parasitol [Internet]. 2015;45(2-3 PG-107–111):107–11. Available from: https://www.scopus.com/inward/record.uri?eid=2-s2.0-84925121198&doi=10.1016%2Fj.ijpara.2014.12.002&…	No	Not about maternal anemia and low birth weight
273	Cirera L, Sacoor C, Meremikwu M, Ranaivo L, MF M, Pons-Duran C, et al. Cost-effectiveness of community-based distribution of intermittent preventive treatment of malaria in pregnancy in Madagascar, Mozambique, Nigeria, and the Democratic Republic of Congo. BMJ Glob Heal [Internet]. 2023;8(7 PG-). Available from: NS -	No	Not about maternal anemia and low birth weight
274	Clark ARL. Placental transfer of lead and its effects on the newborn. Postgrad Med J [Internet]. 1977;53(625 PG-674–678):674–8. Available from: https://www.scopus.com/inward/record.uri?eid=2-s2.0-0017763604&doi=10.1136%2Fpgmj.53.625.674&partnerID=40&md5=38023ddd9db211b9a8762dede9923757 NS -	No	Not about maternal anemia and low birth weight
275	Clasen T, Checkley W, Peel JL, Balakrishnan K, McCracken JP, Rosa G, et al. Design and rationale of the HAPIN study: A multicountry randomized controlled trial to assess the effect of liquefied petroleum gas stove and continuous fuel distribution. Environ Heal Perspect [Internet]. 2020;128(4 PG-). Available from: https://www.scopus.com/inward/record.uri?eid=2-s2.0-85084170479&doi=10.1289%2FEHP640…	No	Not about maternal anemia and low birth weight
276	Clerk CA, Bruce J, Affipunguh PK, Mensah N, Hodgson A, Greenwood B, et al. A randomized, controlled trial of intermittent preventive treatment with sulfadoxine-pyrimethamine, amodiaquine, or the combination in pregnant women in Ghana. J Infect Dis [Internet]. 2008;198(8 PG-1202–1211):1202–11. Available from: https://www.scopus.com/inward/record.uri?eid=2-s2.0-54749109851&doi=10.1086%2F591944&part…	No	Not about maternal anemia and low birth weight
277	CM K, JC U, Wilson K, BL H-G, Tapela N, Niyigena P, et al. Health, nutrition, and development of children born preterm and low birth weight in rural Rwanda: a cross-sectional study. BMC Pediatr [Internet]. 2017;17(1 PG-191):191. Available from: NS -	No	Not about maternal anemia and low birth weight
278	CMM N, BDK T, BMZ B, Fogang B, BKT Z, RMN S, et al. Phenotypic changes of γδ T cells in Plasmodium falciparum placental malaria and pregnancy outcomes in women at delivery in Cameroon. Front Immunol [Internet]. 2024;15(PG-1385380):1385380. Available from: NS -	No	Not about maternal anemia and low birth weight
279	Collaborators M, Yamamoto SS, Premji SS, Nyanza EC, Jahanpour O. Investigating the association between stress. Anxiety and geophagy among pregnant women in mwanza, Tanzania. Appetite [Internet]. 2019;142(PG-). Available from: NS -	No	Not about maternal anemia and low birth weight
280	Comfort AB. Long-term effect of in utero conditions on maternal survival later in life: evidence from Sub-Saharan Africa. J Popul Econ [Internet]. 2016;29(2 PG-493–527):493–527. Available from: NS -	No	Not about maternal anemia and low birth weight
281	Cot M, Le Hesran JY, Miailhes P, Roisin A, Fievet N, Barro D, et al. Effect of chloroquine prophylaxis during pregnancy on maternal haematocrit. Ann Trop Med Parasitol [Internet]. 1998;92(1 PG-37–43):37–43. Available from: https://www.scopus.com/inward/record.uri?eid=2-s2.0-14444281988&doi=10.1080%2F00034989860157&partnerID=40&md5=1a3000e690d584c3c64036662094dcd6 NS -	No	Not about maternal anemia and low birth weight
282	Cotton F, Wajcman H, Hansen V, Lin C, Jotzo K, Haumont D, et al. Hb Anderlecht [α20(B1)His→Pro]: A silent variant found in a Congolese newborn. Hemoglobin [Internet]. 2000;24(4 PG-299–304):299–304. Available from: https://www.scopus.com/inward/record.uri?eid=2-s2.0-0033626006&doi=10.3109%2F03630260008993136&partnerID=40&md5=5ba14e09a569141b8fd16a7ca6a86cda NS -	No	Not about maternal anemia and low birth weight
283	Cottrell G, Moussiliou A, AJ L, Cot M, Fievet N, Massougbodji A, et al. Submicroscopic Plasmodium falciparum Infections Are Associated With Maternal Anemia, Premature Births, and Low Birth Weight. Clin Infect Dis [Internet]. 2015;60(10 PG-1481–8):1481–8. Available from: NS -	No	Not about maternal anemia and low birth weight
284	Cottrell G, Moussiliou A, Luty AJF, Cot M, Fievet N, Massougbodji A, et al. Submicroscopic Plasmodium falciparum Infections Are Associated With Maternal Anemia, Premature Births, and Low Birth Weight. Clin Infect Dis [Internet]. 2015;60(10 PG-1481–1488):1481–8. Available from: NS -	No	Not about maternal anemia and low birth weight
285	Coulter JBS, Suliman GI, Omer MIA, Macfarlane SBJ, Moody JB, Hendrickse RG. Protein-energy malnutrition in northern Sudan: Clinical studies. EUR J CLIN NUTR [Internet]. 1988;42(9 PG-787–796):787–96. Available from: https://www.scopus.com/inward/record.uri?eid=2-s2.0-0023747580&partnerID=40&md5=701d8ef578aaff9e0f650e8efdb901df NS -	No	Not about maternal anemia and low birth weight
286	Courtney LD. A comparative analysis of the basic obstetrical statistics in a temperate zone centre and a tropical centre. IR MED J [Internet]. 1975;68(6 PG-140–142):140–2. Available from: https://www.scopus.com/inward/record.uri?eid=2-s2.0-0016609130&partnerID=40&md5=1e1a0113359b06710e021d517f53fa25 NS -	No	Not about maternal anemia and low birth weight
287	Courtney LD. Infant weight, prematurity rate, sex ratio and mortality rate in a tropical centre. JIRISH MEDASS [Internet]. 1973;66(19 PG-540–541):540–1. Available from: https://www.scopus.com/inward/record.uri?eid=2-s2.0-0015868324&partnerID=40&md5=f491189e15fac9f4b3c3c9b71d348fe9 NS -	No	Not about maternal anemia and low birth weight
288	Cox SE, Staalsoe T, Arthur P, Bulmer JN, Hviid L, Yeboah-Antwi K, et al. Rapid acquisition of isolate-specific antibodies to chondroitin sulfate A-adherent Plasmodium falciparum isolates in Ghanaian primigravidae. Infect Immun [Internet]. 2005;73(5 PG-2841–2847):2841–7. Available from: https://www.scopus.com/inward/record.uri?eid=2-s2.0-17644399154&doi=10.1128%2FIAI.73.5.2841-2847.2005&partnerID=…	No	Not about maternal anemia and low birth weight
289	CR N, EE B, OI A, AB E. The Malaria-High Blood Pressure Hypothesis: Revisited. Am J Hypertens [Internet]. 2020;33(8 PG-695–702):695–702. Available from: NS -	No	Not about maternal anemia and low birth weight
290	Crider K, Williams J, YP Q, Gutman J, Yeung L, Mai C, et al. Folic acid supplementation and malaria susceptibility and severity among people taking antifolate antimalarial drugs in endemic areas. Cochrane Database Syst Rev [Internet]. 2022;2(2022 PG-). Available from: NS -	No	Not about maternal anemia and low birth weight
291	Czernik C, Proquitté H, Metze B, Bührer C. Hydrops fetalis has there been a change in diagnostic spectrum and mortality? J Matern Neonatal Med [Internet]. 2011;24(2 PG-258–263):258–63. Available from: https://www.scopus.com/inward/record.uri?eid=2-s2.0-78651443067&doi=10.3109%2F14767058.2010.483522&partnerID=40&md5=47c597c628a432cb30c22fc1f82f6393 NS -	No	Not about maternal anemia and low birth weight
292	D. H, M. DT, D. M, Conradieb M. Diabetes mellitus in pregnancy, still changing. J Endocrinol Metab Diabetes South Africa [Internet]. 2015;20(3 PG-9–14):9–14. Available from: http://www.jemdsa.co.za/index.php/JEMDSA/article/download/506/648 NS -	No	Not about maternal anemia and low birth weight
293	D. K, Aynalem A. Prevalence of undernutrition and potential risk factors among children below five years of age in Somali region, Ethiopia: evidence from 2016 Ethiopian demographic and health survey. BMC Nutr [Internet]. 2021;7(1 PG-56):56. Available from: https://bmcnutr.biomedcentral.com/ NS -	No	Not about maternal anemia and low birth weight
294	D. K, I. AN, R. E, K. BE, Toprak T. A prospective cohort study of the relationship of female genital mutilation with birth outcomes in Somalia. BMC Womens Health [Internet]. 2022;22(1 PG-202):202. Available from: https://bmcwomenshealth.biomedcentral.com/ NS -	No	Not about maternal anemia and low birth weight
295	D. P, A.A. A, H. T, M. T-C, M.C. T, I. V, et al. Four artemisinin-based treatments in african pregnant women with malaria. N Engl J Med [Internet]. 2016;374(10 PG-913–927):913–27. Available from: http://www.nejm.org/doi/pdf/10.1056/NEJMoa1508606 NS -	No	Not about maternal anemia and low birth weight
296	D. W, T. S, J.C. C, S. A, S. T, H. G, et al. Targeting strategies of antenatal balanced energy and protein supplementation in Addis Ababa, Ethiopia: study protocol for a randomized effectiveness study. Trials [Internet]. 2024;25(1 PG-291):291. Available from: https://trialsjournal.biomedcentral.com/ NS -	No	Not about maternal anemia and low birth weight
297	D. W, U.C.M. N, A.M. D, R.A. N, E. H, W. U, et al. Effects of prenatal and postnatal maternal multiple micronutrient supplementation on child growth and morbidity in Tanzania: a double-blind, randomized-controlled trial. Int J Epidemiol [Internet]. 2022;51(6 PG-1761–1774):1761–74. Available from: http://ije.oxfordjournals.org/ NS -	No	Not about maternal anemia and low birth weight
298	D.A. J, Z.A. M, Yitayew Y A. Low birth weight and associated factors among newborn babies in health institutions in Dessie, Amhara, Ethiopia. J Multidiscip Healthc [Internet]. 2020;13((Jember) Department of Pediatric Nursing, St. Paul Hospital Millennium Medical College, Addis Ababa, Ethiopia(Menji) College of Nursing and Midwifery, Addis Ababa University, Addis Ababa, Ethiopia(Yitayew) Departmen…	No	Not about maternal anemia and low birth weight
299	D.S. A-P, I.B. F, C. G, B.A. O, O.H. O, C.N. E, et al. Strengthening retinopathy of prematurity screening and treatment services in Nigeria: A case study of activities, challenges and outcomes 2017-2020. BMJ Open Ophthalmol [Internet]. 2021;6(1 PG-e000645):e000645. Available from: https://bmjophth.bmj.com/ NS -	No	Not about maternal anemia and low birth weight
300	Dabalo ML, Animen Bante S, Belay Gela G, Lake Fanta S, Abdisa Sori L, Feyisa Balcha W, et al. Perinatal Asphyxia and Its Associated Factors among Live Births in the Public Health Facilities of Bahir Dar City, Northwest Ethiopia, 2021. Internat J Pediat (United Kingdom) [Internet]. 2021;2021(PG-). Available from: https://www.scopus.com/inward/record.uri?eid=2-s2.0-85119977923&doi=10.1155%2F2021%2F…	No	Not about maternal anemia and low birth weight
301	Dabis F. Field efficacy of zidovudine, lamivudine and single-dose nevirapine to prevent peripartum HIV transmission. AIDS [Internet]. 2005;19(3 PG-309–318):309–18. Available from: https://www.scopus.com/inward/record.uri?eid=2-s2.0-15444365351&partnerID=40&md5=eeffc465503cb39f28453d0a190722a5 NS -	No	Not about maternal anemia and low birth weight
302	Dagne AH, Zewude SB. Postpartum haemorrhage and associated factors among mothers who gave birth in South Gondar Zone public health facilities, Ethiopia: a cross-sectional study. Postgrad Med J [Internet]. 2022;98(1162 PG-598–603):598–603. Available from: https://www.scopus.com/inward/record.uri?eid=2-s2.0-85134855407&doi=10.1136%2Fpostgradmedj-2020-139382&partnerID=40&md5=b01f64ea70a8e05220e04746…	No	Not about maternal anemia and low birth weight
303	Dahlen HG, Barnett B, Kohlhoff J, Drum ME, Munoz AM, Thornton C. Obstetric and psychosocial risk factors for Australian-born and non-Australian born women and associated pregnancy and birth outcomes: A population based cohort study. BMC Pregnancy Childbirth [Internet]. 2015;15(1 PG-). Available from: https://www.scopus.com/inward/record.uri?eid=2-s2.0-84946548988&doi=10.1186%2Fs12884-015-0681-2&p…	No	Not about maternal anemia and low birth weight
304	Danno K, Rerolle F, de Sigalony S, Colas A, Terzan L, Bordet M-F. China rubra for side-effects of quinine: A prospective, randomised study in pregnant women with malaria in Cotonou, Benin. Homeopathy [Internet]. 2014;103(3 PG-165–171):165–71. Available from: https://www.scopus.com/inward/record.uri?eid=2-s2.0-84902214929&doi=10.1016%2Fj.homp.2014.03.002&partnerID=40&md5=7b48f8c0e82e0ac791aca5bdd1…	No	Not about maternal anemia and low birth weight
305	Dare FO, Makinde OO, Faasuba OB. The obstetric performance of sickle cell disease patients and homozygous hemoglobin C disease patients in Ile-Ife, Nigeria. Int J Gynecol Obs [Internet]. 1992;37(3 PG-163–168):163–8. Available from: https://www.scopus.com/inward/record.uri?eid=2-s2.0-0026507893&doi=10.1016%2F0020-7292%2892%2990376-T&partnerID=40&md5=93f20f68fd9f782fe034fe8a00e54697 NS -	No	Not about maternal anemia and low birth weight
306	Darnton-Hill I, Coyne ET. Feast and famine: Socioeconomic disparities in global nutrition and health. Public Heal Nutr [Internet]. 1998;1(1 PG-23–31):23–31. Available from: https://www.scopus.com/inward/record.uri?eid=2-s2.0-0032010142&doi=10.1079%2Fphn19980005&partnerID=40&md5=b9700f1f105ffe64601e1ed81164a0fd NS -	No	Not about maternal anemia and low birth weight
307	DD D, HW W, MT C. Household food insecurity and associated factors among postpartum women in southern Ethiopia: a community based cross sectional study. Sci Rep [Internet]. 2024;14(1 PG-4003):4003. Available from: NS -	No	Not about maternal anemia and low birth weight
308	DD J, DK A. Predictors of adverse perinatal outcome among women who gave birth at Medical Center of Southwest Ethiopia: a retrospective cohort study. BMJ Open [Internet]. 2022;12(3 PG-e053881):e053881. Available from: NS -	No	Not about maternal anemia and low birth weight
309	DD W, Fernald L, Gertler P, Hidrobo M. Cash Transfers and Child and Adolescent Development. 2017;(PG-). Available from: NS -	No	Not about maternal anemia and low birth weight
310	Debella A, Eyeberu A, Getachew T, Atnafe G, Geda B, Dheresa M. Perinatal outcomes in anemic pregnant women in public hospitals of eastern Ethiopia. Int Heal [Internet]. 2023;15(3 PG-274–280):274–80. Available from: NS -	No	Not about maternal anemia and low birth weight
311	Deen JL, Von Seidlein L, Pinder M, Walraven GEL, Greenwood BM. The safety of the combination artesunate and pyrimethamine-sulfadoxine given during pregnancy. Trans R Soc Trop Med Hyg [Internet]. 2001;95(4 PG-424–428):424–8. Available from: https://www.scopus.com/inward/record.uri?eid=2-s2.0-0035404880&doi=10.1016%2FS0035-9203%2801%2990204-4&partnerID=40&md5=ff18c596e895d04369e9aef1b37554ba NS -	No	Not about maternal anemia and low birth weight
312	Degno S, Lencha B, Aman R, Atlaw D, Mekonnen A, Woldeyohannes D, et al. Adverse birth outcomes and associated factors among mothers who delivered in Bale zone hospitals, Oromia Region, Southeast Ethiopia. J Int Med Res [Internet]. 2021;49(5 PG-3000605211013209):3000605211013209. Available from: NS -	No	Not about maternal anemia and low birth weight
313	Demeke G, Mengistu G, Abebaw A, Toru M, Yigzaw M, Shiferaw A, et al. Effects of intestinal parasite infection on hematological profiles of pregnant women attending antenatal care at Debre Markos Referral Hospital, Northwest Ethiopia: Institution based prospective cohort study. PLoS One [Internet]. 2021;16(5 PG-e0250990):e0250990. Available from: NS -	No	Not about maternal anemia and low birth weight
314	Denoeud L, Fievet N, Aubouy A, Ayemonna P, Kiniffo R, Massougbodji A, et al. Is chloroquine chemoprophylaxis still effective to prevent low birth weight? Results of a study in Benin. Malar J [Internet]. 2007;6(PG-). Available from: https://www.scopus.com/inward/record.uri?eid=2-s2.0-33947324201&doi=10.1186%2F1475-2875-6-27&partnerID=40&md5=e0d666f54902acde3a1815710a44262c NS -	No	Not about maternal anemia and low birth weight
315	Desai M, Gutman J, SM T, RE W, Khairallah C, Kayentao K, et al. Impact of Sulfadoxine-Pyrimethamine Resistance on Effectiveness of Intermittent Preventive Therapy for Malaria in Pregnancy at Clearing Infections and Preventing Low Birth Weight. Clin Infect Dis [Internet]. 2016;62(3 PG-323–333):323–33. Available from: NS -	No	Not about maternal anemia and low birth weight
316	Desowitz RS, Alpers MP. Placental Plasmodium falciparum parasitaemia in East Sepik (Papua New Guinea) women of different parity: The apparent absence of acute effects on mother and foetus. ANN TROP MED PARASITOL [Internet]. 1992;86(2 PG-95–102):95–102. Available from: https://www.scopus.com/inward/record.uri?eid=2-s2.0-0026654204&doi=10.1080%2F00034983.1992.11812638&partnerID=40&md5=cb292a239f794…	No	Not about maternal anemia and low birth weight
317	Dessu S, Dawit Z. Perinatal Mortality and Associated Factors Among Antenatal Care Attended Pregnant Mothers at Public Hospitals in Gamo Zone, Southern Ethiopia. Front Pediatr [Internet]. 2020;8(PG-586747):586747. Available from: NS -	No	Not about maternal anemia and low birth weight
318	Desta M, Akalu TY, Alamneh YM, Talie A, Alemu AA, Tessema Z, et al. Perinatal mortality and its association with antenatal care visit, maternal tetanus toxoid immunization and partograph utilization in Ethiopia: a meta-analysis. Sci Rep [Internet]. 2021;11(1 PG-). Available from: NS -	No	Not about maternal anemia and low birth weight
319	Desta M, Kassa GM, Getaneh T, Sharew Y, Alemu AA, Birhanu MY, et al. Maternal and perinatal mortality and morbidity of uterine rupture and its association with prolonged duration of operation in Ethiopia: A systematic review and meta-analysis. PLoS One [Internet]. 2021;16(4 April PG-). Available from: https://www.scopus.com/inward/record.uri?eid=2-s2.0-85104695011&doi=10.1371%2Fjournal.pone.02459…	No	Not about maternal anemia and low birth weight
320	Develoux M, G LL, Lafon-Desmurs B, Magne D, Belkadi G, Daray E, et al. Imported malaria in pregnant women: report from a French University Centre. Infection [Internet]. 2018;46(1 PG-119–122):119–22. Available from: NS -	No	Not about maternal anemia and low birth weight
321	Dewey KG, Oaks BM. U-shaped curve for risk associated with maternal hemoglobin, iron status, or iron supplementation. Am J Clin Nutr [Internet]. 2017;106(6 PG-1694S-1702S):1694S-1702S. Available from: NS -	No	Not about maternal anemia and low birth weight
322	DG F, Adamu A, Gebreweld A, Tesfaye M, Demisiss W, Molla G. Asymptomatic malaria infection among pregnant women attending antenatal care in malaria endemic areas of North-Shoa, Ethiopia: a cross-sectional study. Malar J [Internet]. 2020;19(1 PG-67):67. Available from: NS -	No	Not about maternal anemia and low birth weight
323	DI S, KA M, Baiwog F, Ura A, Clapham C, CL K, et al. Risk factors for malaria and adverse birth outcomes in a prospective cohort of pregnant women resident in a high malaria transmission area of Papua New Guinea. Trans R Soc Trop Med Hyg [Internet]. 2015;109(5 PG-313–24):313–24. Available from: NS -	No	Not about maternal anemia and low birth weight
324	Dippenaar H, Joubert G, Brussow Maryn E. Guidelines for kangaroo care in district hospitals and primary healthcare maternity sections in the Free State. S Afr Fam Pr [Internet]. 2006;48(9 PG-16-16c):16-16c. Available from: https://www.scopus.com/inward/record.uri?eid=2-s2.0-84859517630&doi=10.1080%2F20786204.2006.10873458&partnerID=40&md5=d2fb5901f0485f9e8d3162a1394a4485 NS -	No	Not about maternal anemia and low birth weight
325	Dixon S, Tronick E, Keefer C, Brazelton TB. Perinatal circumstances and newborn outcome among the Gusii of Kenya: Assessment of risk. Infant Behav Dev [Internet]. 1982;5(1 PG-11–32):11–32. Available from: https://www.scopus.com/inward/record.uri?eid=2-s2.0-0019972040&doi=10.1016%2FS0163-6383%2882%2980014-3&partnerID=40&md5=c48cc20859a8367da6d0ae774d757e96 NS -	No	Not about maternal anemia and low birth weight
326	Djontu JC, Siewe SS, Edene YDM, Nana BC, Foko EVC, Bigoga JD, et al. Impact of placental Plasmodium falciparum malaria infection on the Cameroonian maternal and neonate’s plasma levels of some cytokines known to regulate T cells differentiation and function. Malar J [Internet]. 2016;15(PG-). Available from: NS -	No	Not about maternal anemia and low birth weight
327	DK D, Malm K, FB O, Gyasi R, Oduro A, Williams J, et al. Effectiveness of intermittent preventive treatment in pregnancy with sulphadoxine-pyrimethamine (IPTp-SP) in Ghana. BMJ Glob Heal [Internet]. 2021;6(8 PG-). Available from: NS -	No	Not about maternal anemia and low birth weight
328	DK K, Nyarko K, Sackey S, Addo-Lartey A, Kenu E, Anto F. Determinants of low birth weight deliveries at five referral hospitals in Western Area Urban district, Sierra Leone. Ital J Pediatr [Internet]. 2021;47(1 PG-212):212. Available from: NS -	Yes
329	Dobrowolski SF, Alodaib A, Karunanidhi A, Basu S, Holecko M, Lichter-Konecki U, et al. Clinical, biochemical, mitochondrial, and metabolomic aspects of methylmalonate semialdehyde dehydrogenase deficiency: Report of a fifth case. Mol Genet Metab [Internet]. 2020;129(4 PG-272–277):272–7. Available from: https://www.scopus.com/inward/record.uri?eid=2-s2.0-85081278136&doi=10.1016%2Fj.ymgme.2020.01.0…	No	Not about maternal anemia and low birth weight
330	Doritchamou JYA, Akuffo RA, Moussiliou A, Luty AJF, Massougbodji A, Deloron P, et al. Submicroscopic placental infection by non-falciparum Plasmodium spp. PLoS Negl Trop Dis [Internet]. 2018;12(2 PG-). Available from: NS -	No	Not about maternal anemia and low birth weight
331	Dorman EK, Shulman CE, Kingdom J, Bulmer JN, Mwendwa J, Peshu N, et al. Impaired uteroplacental blood flow in pregnancies complicated by falciparum malaria. Ultrasound Obs Gynecol [Internet]. 2002;19(2 PG-165–170):165–70. Available from: https://www.scopus.com/inward/record.uri?eid=2-s2.0-0036128699&doi=10.1046%2Fj.0960-7692.2001.00545.x&partnerID=40&md5=4edc3cc3e02915eca34926f96a6b4870 NS -	No	Not about maternal anemia and low birth weight
332	Dorsamy V, Bagwandeen C, Moodley J. The prevalence, risk factors and outcomes of anaemia in South African pregnant women: a systematic review and meta-analysis. Syst Rev [Internet]. 2022;11(1 PG-16):16. Available from: NS -	No	Not about maternal anemia and low birth weight
333	Dosoo DK, Chandramohan D, Atibilla D, Oppong FB, Ankrah L, Kayan K, et al. Epidemiology of malaria among pregnant women during their first antenatal clinic visit in the middle belt of Ghana: a cross sectional study. Malar J [Internet]. 2020;19(1 PG-). Available from: https://www.scopus.com/inward/record.uri?eid=2-s2.0-85093958847&doi=10.1186%2Fs12936-020-03457-5&partnerID=40&md5=2e448f5804130dfa1…	No	Not about maternal anemia and low birth weight
334	Duvekot E, Wijnen M. A comparison between health centre deliveries and deliveries born before arrival in the Aitape district. P N G Med J [Internet]. 1994;37(3 PG-173–177):173–7. Available from: https://www.scopus.com/inward/record.uri?eid=2-s2.0-0028508704&partnerID=40&md5=9ee559057f482f094be5acee58630ece NS -	No	Not about maternal anemia and low birth weight
335	Dwomoh D, Sewor C, SA M, Annim S, Stranges S, NB K, et al. Secular trends in low birth weight and child undernutrition in West Africa: evidence from complex nationwide surveys, 1985-2019. Public Heal Nutr [Internet]. 2022;25(9 PG-2358–2370):2358–70. Available from: NS -	No	Not about maternal anemia and low birth weight
336	E. B, S. H, D. R, Evans H. Regular antenatal care visits were associated with low risk of low birth weight among newborns in Rwanda: Evidence from the 2014/2015 Rwanda Demographic Health Survey (RDHS) Data. F1000Research [Internet]. 2022;10((Biracyaza) Department of Community Health, University of Rwanda, Kigali, Rwanda(Biracyaza) Sociotherapy Program, Prison Fellowship Rwanda (PFR), Kigali, Rwan…	No	Not about maternal anemia and low birth weight
337	E. D, E. H, E. A, M. Q, C.J. T, N.E. G, et al. Nutritional status of children living within institution-based care: A retrospective analysis with funnel plots and control charts for programme monitoring. BMJ Open [Internet]. 2021;11(12 PG-e050371):e050371. Available from: http://bmjopen.bmj.com/content/early/by/section NS -	No	Not about maternal anemia and low birth weight
338	E. E, L.S. F, J.E. T, S.R. S, A. R, J.P. H, et al. Impact evaluation of malaria control interventions on morbidity and all-cause child mortality in Rwanda, 2000-2010. Am J Trop Med Hyg [Internet]. 2017;97(Supplement 3 PG-99-110):99–110. Available from: http://www.ajtmh.org/docserver/fulltext/14761645/97/3_Suppl/tpmd170281.pdf?expires=1506590912&id=id&accname=guest&checksum=81AFB58477A2F15DD5283AA…	No	Not about maternal anemia and low birth weight
339	E. E, H. G, S. D, Ashager K. Maternal satisfaction on delivery service and associated factors among mothers delivered at Arba Minch town governmental health facilities, South Ethiopia: A cross-sectional study. SAGE Open Med [Internet]. 2024;12((Ezo) Department of Comprehensive Nursing, College of Medicine Health Sciences, Wachemo University, Hossana, Ethiopia(Getachew) Arba Minch General Hospital…	No	Not about maternal anemia and low birth weight
340	E. L, D. W, A.M. D, N. P, M. W, W. U, et al. Multivitamin Supplementation Is Associated with Greater Adequacy of Gestational Weight Gain among Pregnant Women in Tanzania. J Nutr [Internet]. 2022;152(4 PG-1091–1098):1091–8. Available from: http://http//jn.nutrition.org NS -	No	Not about maternal anemia and low birth weight
341	E. N, K. P, B. V, H. G, C. S-C, J. L, et al. Mixed-methods analysis of select issues reported in the 2016 World Health Organization verbal autopsy questionnaire. PLoS One [Internet]. 2022;17(10 October PG-e0274304):e0274304. Available from: https://journals.plos.org/plosone/article/file?id=10.1371/journal.pone.0274304&type=printable NS -	No	Not about maternal anemia and low birth weight
342	E. N, N. KN, Z. S, R.E. M, Mbede J. Risk factors and placental histopathological findings of term born low birth weight neonates. Placenta [Internet]. 2015;36(2 PG-138–141):138–41. Available from: http://www.elsevier.com/inca/publications/store/6/2/3/0/6/4/index.htt NS -	No	Not about maternal anemia and low birth weight
343	E. S, M.M. B, R.N. A, D.A. O, V.A. B, F. A, et al. Fetal outcomes and their correlates following caesarian section in a rural setting in Ghana. PLoS One [Internet]. 2023;18(10 October PG-e0293029):e0293029. Available from: https://journals.plos.org/plosone/article?id=10.1371/journal.pone.0293029 NS -	No	Not about maternal anemia and low birth weight
344	E. van der M, T. H, S. Y, T. M, A. F, B.A. P, et al. Retrospective validation study of miniPIERS prediction model in Zanzibar. Int J Gynecol Obstet [Internet]. 2021;153(2 PG-300–306):300–6. Available from: http://obgyn.onlinelibrary.wiley.com/hub/journal/10.1002/(ISSN)1879-3479/ NS -	No	Not about maternal anemia and low birth weight
345	E.C. C, R. Z, S.A. S, E. S, C. S, J.L. F, et al. Iron, folic acid, and multiple micronutrient supplementation strategies during pregnancy and adverse birth outcomes in Botswana. Lancet Glob Heal [Internet]. 2022;10(6 PG-850–861):e850–61. Available from: http://www.elsevier.com/journals/the-lancet-global-health/2214-109x NS -	No	Not about maternal anemia and low birth weight
346	E.F. L, A.W. Y, M.F. A, Essen B. Maternal near-miss and the risk of adverse perinatal outcomes: A prospective cohort study in selected public hospitals of Addis Ababa, Ethiopia. BMC Pregnancy Childbirth [Internet]. 2018;18(1 PG-345):345. Available from: http://www.biomedcentral.com/bmcpregnancychildbirth/ NS -	No	Not about maternal anemia and low birth weight
347	E.H. A, S. A, M.A. O, W. H, H.M. M, G. A, et al. Nutritional and hematological status of sudanese women of childbearing age with steady-state sickle cell anemia. Oman Med J [Internet]. 2021;36(3 PG-e270):e270. Available from: http://www.omjournal.org/articleDetails.aspx?coType=2&aId=2920 NS -	No	Not about maternal anemia and low birth weight
348	E.M.A. T, E.T. N, B.D. N, E.A. A, D. A, J. Y, et al. The pattern of neonatal admissions and mortality at a regional and district hospital in the Upper West Region of Ghana; a cross sectional study. PLoS One [Internet]. 2020;15(5 PG-e0232406):e0232406. Available from: https://journals.plos.org/plosone/article/file?id=10.1371/journal.pone.0232406amp	No	Not about maternal anemia and low birth weight
349	E.N. S, I.M.S. E, N. N, N.Y. M, R. V, C. K, et al. Changes in body mass index and hemoglobin concentration in breastfeeding women living with HIV with a CD4 count over 350: Results from 4 African countries (The ANRS 12174 trial). PLoS One [Internet]. 2017;12(5 PG-e0177259):e0177259. Available from: http://journals.plos.org/plosone/article/file?id=10.1371/journal.pone.0177259&type=printable NS -	No	Not about maternal anemia and low birth weight
350	EA L, R OF. Low Birth Weight and Its Associated Factors among Newborns Delivered at Wolaita Sodo University Teaching and Referral Hospital, Southern Ethiopia, 2018. Int J Pediatr [Internet]. 2019;2019(PG-4628301):4628301. Available from: NS -	Yes
351	EA S, Baumgartner J, Malan L, AJ W, Ricci C, Zandberg L, et al. Maternal iron-deficiency is associated with premature birth and higher birth weight despite routine antenatal iron supplementation in an urban South African setting: The NuPED prospective study. PLoS One [Internet]. 2019;14(9 PG-e0221299):e0221299. Available from: NS -	No	Not about maternal anemia and low birth weight
352	EA W, Stark H, SJ C, Sousa B, Moreno M, Motuma A, et al. Khat use and related determinants among pregnant women within Haramaya, Ethiopia: a mixed methods study. Front Glob Womens Heal [Internet]. 2024;5(PG-1359689):1359689. Available from: NS -	No	Not about maternal anemia and low birth weight
353	Ebeigbe PN, Gharoro EP. Obstetric complications, intervention rates and maternofetal outcome in teenage nullipara in Benin City, Nigeria. Trop Doct [Internet]. 2007;37(2 PG-79–83):79–83. Available from: https://www.scopus.com/inward/record.uri?eid=2-s2.0-34447324120&doi=10.1258%2F004947507780609356&partnerID=40&md5=10ab4d73cb80cae9874c53a64c9330f6 NS -	No	Not about maternal anemia and low birth weight
354	Eboumbou Moukoko CE, Kojom Foko LP, Ayina A, Tornyigah B, Epote AR, Penda IC, et al. Effectiveness of Intermittent Preventive Treatment with Sulfadoxine-Pyrimethamine in Pregnancy: Low Coverage and High Prevalence of Plasmodium falciparum dhfr-dhps Quintuple Mutants as Major Challenges in Douala, an Urban Setting in Cameroon. Pathogens [Internet]. 2023;12(6 PG-). Available from: https://www.scopu…	No	Not about maternal anemia and low birth weight
355	Effiong CE. Care of the low birthweight infant in Nigeria. Trop Doct [Internet]. 1978;8(3 PG-141–145):141–5. Available from: https://www.scopus.com/inward/record.uri?eid=2-s2.0-0018193828&doi=10.1177%2F004947557800800323&partnerID=40&md5=e187d6c55fbff588951d70bef648bb66 NS -	No	Not about maternal anemia and low birth weight
356	Efiong EI. Outcome of pregnancy in the underweight Nigerian. Niger Med J [Internet]. 1979;9(7-8 PG-727–729):727–9. Available from: https://www.scopus.com/inward/record.uri?eid=2-s2.0-0018489962&partnerID=40&md5=23a6a89391e701d31b938a820f3a4a70 NS -	No	Not about maternal anemia and low birth weight
357	Efiong EI, Banjoko MO. THE OBSTETRlC PERFORMANCE OF NIGERIAN PRIMIGRAVIDAE AGED 16 AND UNDER. BJOG Int J Obs Gynaecol [Internet]. 1975;82(3 PG-228–233):228–33. Available from: https://www.scopus.com/inward/record.uri?eid=2-s2.0-0016760303&doi=10.1111%2Fj.1471-0528.1975.tb00625.x&partnerID=40&md5=367d3afc667e66c808933262cc722dd9 NS -	No	Not about maternal anemia and low birth weight
358	EH A, Alkindi S, AO M, KE A, Abdlgadir O, Adam G, et al. Adverse Pregnancy Outcomes in Sickle Cell Trait: a Prospective Cohort Study Evaluating Clinical and Haematological Parameters in Postpartum Mothers and Newborns. Mediterr J Hematol Infect Dis [Internet]. 2023;15(1 PG-e2023002):e2023002. Available from: NS -	No	Not about maternal anemia and low birth weight
359	EI O, CC A, BC O, OS U, BI N, OF C, et al. Fetal and maternal outcome of higher-order multiple pregnancies in a tertiary hospital: A 5-year single-center observational study from Nigeria. SAGE Open Med [Internet]. 2022;10(PG-20503121221127160):20503121221127160. Available from: NS -	No	Not about maternal anemia and low birth weight
360	EK F, OA N, OF J, Kahima J, SE M, AH L. Placental Parasitic Infections and Pregnancy Outcomes Among Women Delivering at a Tertiary Hospital in Northern Tanzania. East Afr Heal Res J [Internet]. 2022;6(2 PG-141–146):141–6. Available from: NS -	No	Not about maternal anemia and low birth weight
361	Ekejindu IM, Udigwe GO, Chijioke IR. Malaria and anaemia in pregnancy in Enugu, south east Nigeria. Afr J Med Med Sci [Internet]. 2006;35(1 PG-1–3):1–3. Available from: https://www.scopus.com/inward/record.uri?eid=2-s2.0-33847699745&partnerID=40&md5=d9396fdd9cdc838bd7be1b7cd1cb9306 NS -	No	Not about maternal anemia and low birth weight
362	Ekwochi U, Osuorah DC, Ndu IK, Ezenwosu OU, Amadi OF, Nwokoye IC, et al. Out-Of-Pocket cost of managing sick newborns in Enugu, Southeast Nigeria. Clin Outcomes Res [Internet]. 2014;6(1 PG-29–35):29–35. Available from: https://www.scopus.com/inward/record.uri?eid=2-s2.0-84892607631&doi=10.2147%2FCEOR.S54674&partnerID=40&md5=80894b06a0a712fc3daf8a90ca4542fd NS -	No	Not about maternal anemia and low birth weight
363	Elegbua C, Raji H, Biliaminu S, Ezeoke G, Adeniran A. Effect of inter-pregnancy interval on serum ferritin, haematocrit and pregnancy outcome in Ilorin, Nigeria. Afr Heal Sci [Internet]. 2023;23(1 PG-326–337):326–37. Available from: NS -	No	Not about maternal anemia and low birth weight
364	Eleje GU, Nwammuo CB, Nnamani KO, Igbodike EP, Nwankwo EU, Okafor CG, et al. Double true umbilical cord knots coexisting with a nuchal cord with successful fetal outcome: A case report. SAGE Open Med Case Reports [Internet]. 2024;12(PG-). Available from: https://www.scopus.com/inward/record.uri?eid=2-s2.0-85188095577&doi=10.1177%2F2050313X241239524&partnerID=40&md5=14448d8c79c0beae3dda569869ec08a…	No	Not about maternal anemia and low birth weight
365	Elghazali G, Adam I, Hamad A, El-Bashir MI. Plasmodium falciparum infection during pregnancy in an unstable transmission area in eastern Sudan. East Mediterr Heal J [Internet]. 2003;9(4 PG-570–580):570–80. Available from: https://www.scopus.com/inward/record.uri?eid=2-s2.0-16844385395&partnerID=40&md5=f7997a73423f40e78fc3c998fe1f0f90 NS -	No	Not about maternal anemia and low birth weight
366	Elhassan EM, Abbaker AO, Haggaz AD, Abubaker MS, Adam I. Anaemia and low birth weight in Medani, Hospital Sudan. BMC Res Notes [Internet]. 2010;3(PG-). Available from: https://www.scopus.com/inward/record.uri?eid=2-s2.0-77954978167&doi=10.1186%2F1756-0500-3-181&partnerID=40&md5=741b461f4ca6d5a36682ccd3c0c107a5 NS -	No	Not about maternal anemia and low birth weight
367	Elmugabil A, Adam I. Prevalence and Associated Risk Factors for Anemia in Pregnant Women in White Nile State, Sudan: A Cross-Sectional Study. SAGE Open Nurs [Internet]. 2023;9(PG-). Available from: https://www.scopus.com/inward/record.uri?eid=2-s2.0-85160448033&doi=10.1177%2F23779608231173287&partnerID=40&md5=164023aec331e6b42c48e0076e968a36 NS -	No	Not about maternal anemia and low birth weight
368	Elmugabil A, Al-Nafeesah A, AlEed A, AlHabardi N, Adam I. Prevalence of Low Birth Weight and its Association With Anemia in White Nile State, Sudan: A Cross-Sectional Study. SAGE Open Nurs [Internet]. 2023;9(PG-23779608231197590):23779608231197590. Available from: NS -	Yes
369	Eltayeb R, Bilal N, AE A, EM E, Mohammed A, Adam I. Macrophage migration inhibitory factor and placental malaria infection in an area characterized by unstable malaria transmission in central Sudan. F1000Res [Internet]. 2015;4(PG-824):824. Available from: NS -	No	Not about maternal anemia and low birth weight
370	EM B, Ingram C, Hull J, Fawcus S, Anthony J, Green-Thompson R, et al. Risk factors for peripartum blood transfusion in South Africa: a case-control study. Transfusion [Internet]. 2018;58(9 PG-2149–2156):2149–56. Available from: NS -	No	Not about maternal anemia and low birth weight
371	EM I, UA E, AU B, OA A, EE I. HIV infection in pregnancy: maternal and perinatal outcomes in a tertiary care hospital in Calabar, Nigeria. Trop Doct [Internet]. 2016;46(2 PG-78–86):78–86. Available from: NS -	No	Not about maternal anemia and low birth weight
372	EM M, Minzi O, AAR K, Aklillu E. Effectiveness of Intermittent Preventive Treatment With Dihydroartemisinin-Piperaqunine Against Malaria in Pregnancy in Tanzania: A Randomized Controlled Trial. Clin Pharmacol Ther [Internet]. 2021;110(6 PG-1478–1489):1478–89. Available from: NS -	No	Not about maternal anemia and low birth weight
373	EM M, Minzi O, Asghar M, Färnert A, AAR K, Aklillu E. Effectiveness of Sulfadoxine-Pyrimethamine for Intermittent Preventive Treatment of Malaria and Adverse Birth Outcomes in Pregnant Women. Pathogens [Internet]. 2020;9(3 PG-). Available from: NS -	No	Not about maternal anemia and low birth weight
374	EM P, Carrara H, Bourne L, Berg A, Swanevelder S, MK H. Massage therapy improves the development of HIV-exposed infants living in a low socio-economic, peri-urban community of South Africa. Infant Behav Dev [Internet]. 2015;38(PG-135-46):135–46. Available from: NS -	No	Not about maternal anemia and low birth weight
375	EM R, Schnack A, Decker S, Braun V, Rubaihayo J, NM T, et al. Option B+ for prevention of vertical HIV transmission has no influence on adverse birth outcomes in a cross-sectional cohort in Western Uganda. BMC Pregnancy Childbirth [Internet]. 2017;17(1 PG-82):82. Available from: NS -	No	Not about maternal anemia and low birth weight
376	Emechebe C, Okpe AE, Eyong EM, Njoku CO. The Rate of Asymptomatic Plasmodium Parasitemia and Placental Parasitization in Urban and Rural Areas of Cross River State, Nigeria. Open Access Maced J Med Sci [Internet]. 2022;10(PG-438-444):438–44. Available from: https://www.scopus.com/inward/record.uri?eid=2-s2.0-85126058791&doi=10.3889%2Foamjms.2022.8636&partnerID=40&md5=c8e6058bb42ee2b8071e0f2861a53…	No	Not about maternal anemia and low birth weight
377	EO A, BP K, JB EE. Prevalence, risk factors, and outcome of hospitalization of neonatal hyperglycemia at a Nigerian health facility. Niger J Clin Pr [Internet]. 2020;23(1 PG-71–78):71–8. Available from: NS -	No	Not about maternal anemia and low birth weight
378	EO I, CE O-I, EE A, JT E, AD O, UI N. Effect of late antenatal booking on maternal anemia and fetus birth weight on parturients in Enugu, Nigeria: An analytical cross-sectional study. Niger J Clin Pr [Internet]. 2023;26(5 PG-558–565):558–65. Available from: NS -	No	Not about maternal anemia and low birth weight
379	Erchick DJ, Subedi S, Verhulst A, Guillot M, Adair LS, Barros AJD, et al. Quality of vital event data for infant mortality estimation in prospective, population-based studies: an analysis of secondary data from Asia, Africa, and Latin America. Popul Health Metr [Internet]. 2023;21(1 PG-). Available from: NS -	No	Not about maternal anemia and low birth weight
380	Erdman LK, Boggild AK. Imported congenital malaria caused by Plasmodium ovale: A case report. Ther Adv Infect Dis [Internet]. 2024;11(PG-). Available from: https://www.scopus.com/inward/record.uri?eid=2-s2.0-85183784549&doi=10.1177%2F20499361241229263&partnerID=40&md5=d0990d0c127c26f331bd2f510f508169 NS -	No	Not about maternal anemia and low birth weight
381	Erega BB, Ferede WY. A cohort study of maternal near-miss events and its adverse perinatal outcomes: an obstetrical finding in Northwest Ethiopia. AJOG Glob Rep [Internet]. 2024;4(1 PG-). Available from: https://www.scopus.com/inward/record.uri?eid=2-s2.0-85184518651&doi=10.1016%2Fj.xagr.2024.100311&partnerID=40&md5=b11c3c60ab171ed44a7fa8e4b731c9a5 NS -	No	Not about maternal anemia and low birth weight
382	Eriksen CB, Minja DT, Christensen DL, Bygbjerg IC, Damm P, Schmiegelow C, et al. Do WHO criteria for gestational diabetes fit a rural population in Tanzania? – A follow-up study assessing mother and child health six years after a pregnancy diagnosed with gestational diabetes. Diabetes Res Clin Pr [Internet]. 2024;211(PG-). Available from: https://www.scopus.com/inward/record.uri?eid=2-s2.0-851896…	No	Not about maternal anemia and low birth weight
383	Esu E, Berens-Riha N, Pritsch M, Nwachuku N, Loescher T, Meremikwu M. Intermittent screening and treatment with artemether-lumefantrine versus intermittent preventive treatment with sulfadoxine-pyrimethamine for malaria in pregnancy: a facility-based, open-label, non-inferiority trial in Nigeria. Malar J [Internet]. 2018;17(1 PG-251):251. Available from: NS -	No	Not about maternal anemia and low birth weight
384	Etea TD, Yalew AW, Sisay MM, Shiferaw S. Predicting nutritional status during pregnancy by women’s empowerment in West Shewa Zone, Ethiopia. Front Glob WOMENS Heal [Internet]. 2023;4(PG-). Available from: NS -	No	Not about maternal anemia and low birth weight
385	Ettyang GA, van Marken Lichtenbelt DW, Saris WHM, Westerterp KR, Oloo A. Assessment of body composition in lactating mothers in a rural African community using deuterium oxide. S Afr J Clin Nutr [Internet]. 2004;17(1 PG-10–15):10–5. Available from: https://www.scopus.com/inward/record.uri?eid=2-s2.0-20444478534&doi=10.1080%2F16070658.2004.11734007&partnerID=40&md5=5bacd02adad7a948fb84a28b8df6741f…	No	Not about maternal anemia and low birth weight
386	EV A, Pell C, Angwin A, Auwun A, Daniels J, Mueller I, et al. Knowledge, attitudes, and practices concerning malaria in pregnancy: results from a qualitative study in Madang, Papua New Guinea. PLoS One [Internet]. 2015;10(4 PG-e0119077):e0119077. Available from: NS -	No	Not about maternal anemia and low birth weight
387	Everett VJ. The M of MCH. P N G Med J [Internet]. 1987;30(2 PG-121–125):121–5. Available from: https://www.scopus.com/inward/record.uri?eid=2-s2.0-0023357074&partnerID=40&md5=2862c024794315a0076ce8ebdf2601f3 NS -	No	Not about maternal anemia and low birth weight
388	Ezegwui HU, Ikeako LC, Ogbuefi F. Obstetric outcome of teenage pregnancies at a tertiary hospital in Enugu, Nigeria. Niger J Clin Pr [Internet]. 2012;15(2 PG-147–150):147–50. Available from: https://www.scopus.com/inward/record.uri?eid=2-s2.0-84863202343&doi=10.4103%2F1119-3077.97289&partnerID=40&md5=fd575efbe6a0ed3d8748be72c114c62a NS -	No	Not about maternal anemia and low birth weight
389	Ezeoke AC, Ibanga NJ, Braide EI. Congenital malaria at University of Calabar Teaching Hospital with reference to haemoglobin and immunoglobulin. Cent Afr J Med [Internet]. 1985;31(12 PG-241–247):241–7. Available from: https://www.scopus.com/inward/record.uri?eid=2-s2.0-0022312183&partnerID=40&md5=b1d9bc5df1a91f401fd11c0ddd7efd1f NS -	No	Not about maternal anemia and low birth weight
390	Ezugwu EC, Onah HE, Odetunde IO, Azubuike JC. Singleton low birth weight babies at a tertiary hospital in Enugu, South East Nigeria. Internet J Gynecol Obs [Internet]. 2010;14(1 PG-). Available from: https://www.scopus.com/inward/record.uri?eid=2-s2.0-78249257625&partnerID=40&md5=f229573ae1ff83414e4cc4292e6f9790 NS -	No	Not about maternal anemia and low birth weight
391	F GM, Colomba C, Abbott M, Gizzi A, Anastasia A, Pipitò L, et al. Imported malaria in pregnancy in Europe: A systematic review of the literature of the last 25 years. Travel Med Infect Dis [Internet]. 2023;56(PG-102673):102673. Available from: NS -	No	Not about maternal anemia and low birth weight
392	F. M, C.M. C, A.R. M, J.H. H, A.D. J, A. M, et al. Independent and combined effects of improved water, sanitation, and hygiene, and improved complementary feeding, on child stunting and anaemia in rural Zimbabwe: a cluster-randomised trial. Lancet Glob Heal [Internet]. 2019;7(1 PG-132–147):e132–47. Available from: http://www.elsevier.com/journals/the-lancet-global-health/2214-109x NS -	No	Not about maternal anemia and low birth weight
393	F. U, F.I. T-A, Z.L. F, M.J. G, A.D. M, A.M. M, et al. Perinatal factors associated with admission to neonatal intensive care unit following cesarean delivery in Kano, northern Nigeria. J Perinat Med [Internet]. 2022;50(4 PG-493–502):493–502. Available from: http://www.degruyter.com/view/j/jpme NS -	No	Not about maternal anemia and low birth weight
394	F.M. T, S. A, S. LP, A. P, G. P, G. C, et al. Analysis of risk and prognostic factors in a population of pediatric patients hospitalized for acute malnutrition at the Chiulo hospital, Angola. Ital J Pediatr [Internet]. 2021;47(1 PG-184):184. Available from: http://www.ijponline.net/ NS -	No	Not about maternal anemia and low birth weight
395	F.O. GAT, C. I, C. E, N.Y. N, G. B, N.S.B. PM, et al. Pregnancy Outcomes among Patients with Sickle Cell Disease in Brazzaville. Anemia [Internet]. 2020;2020((Galiba Atipo Tsiba, Elira Dokekias) Hematology Department, University Hospital of Brazzaville (Congo), Brazzaville, Congo(Galiba Atipo Tsiba, Itoua, Ngakegni, Potokoue Mpia, Elira Dokekias) Faculty of Health Sciences, Marien Ngouabi Univers…	No	Not about maternal anemia and low birth weight
396	F.V. S, F. DG, J. I, M. L, E. O, C. M, et al. Impact of antimalarial resistance and COVID-19 pandemic on malaria care among pregnant women in Northern Uganda (ERASE): protocol of a prospective observational study. BMC Infect Dis [Internet]. 2022;22(1 PG-668):668. Available from: http://www.biomedcentral.com/bmcinfectdis/ NS -	No	Not about maternal anemia and low birth weight
397	Fabamwo AO, Akinola OI, Mojoyinola OO. The tragic consequences of unsupervised pregnancies among patients referred to a tertiary maternity unit in Lagos, South West Nigeria. Internet J Trop Med [Internet]. 2010;7(1 PG-). Available from: https://www.scopus.com/inward/record.uri?eid=2-s2.0-77957241611&partnerID=40&md5=d09da356b79219d3c9de20afa36a0f74 NS -	No	Not about maternal anemia and low birth weight
398	Faber M. Dietary intake and anthropometric status differ for anaemic and non-anaemic rural South African infants aged 6-12 months. J Heal Popul Nutr [Internet]. 2007;25(3 PG-285–293):285–93. Available from: https://www.scopus.com/inward/record.uri?eid=2-s2.0-36949017957&partnerID=40&md5=04ab2432672fc1e62d97a96ef4a80cae NS -	No	Not about maternal anemia and low birth weight
399	Falade CO, Yusuf BO, Fadero FF, Mokuolu OA, Hamer DH, Salako LA. Intermittent preventive treatment with sulphadoxine-pyrimethamine is effective in preventing maternal and placental malaria in Ibadan, south-western Nigeria. Malar J [Internet]. 2007;6(PG-). Available from: https://www.scopus.com/inward/record.uri?eid=2-s2.0-34547766443&doi=10.1186%2F1475-2875-6-88&partnerID=40&md5=118973b16539ad25b…	No	Not about maternal anemia and low birth weight
400	Familusi JB, Kofi Fomufod A, Antia AU. Response of premature infants to human milk and two types of cow’s milk formulae. AFRJMEDSCI [Internet]. 1973;4(1 PG-41–49):41–9. Available from: https://www.scopus.com/inward/record.uri?eid=2-s2.0-0015837585&partnerID=40&md5=5a362a653b84986a1bc7de560f1b050a NS -	No	Not about maternal anemia and low birth weight
401	Famuyiwa OO, Amadin RA, Adelusi BO. Glycosylated haemoglobin levels in healthy pregnant Nigerian women and in the cord blood of their new-born babies. AFR J MED MED SCI [Internet]. 1990;19(2 PG-83–88):83–8. Available from: https://www.scopus.com/inward/record.uri?eid=2-s2.0-0025050775&partnerID=40&md5=8f7dbd596e8288b43d542bc5d76110e2 NS -	No	Not about maternal anemia and low birth weight
402	Fawole AO, Onyeaso NC. Perception and practice of malaria prophylaxis in pregnancy among primary health care providers in Ibadan, Nigeria. West Afr J Med [Internet]. 2008;27(2 PG-92–96):92–6. Available from: https://www.scopus.com/inward/record.uri?eid=2-s2.0-58149387298&partnerID=40&md5=afcf9b90f27f63ddb1fcb751231a6d2d NS -	No	Not about maternal anemia and low birth weight
403	Fawzi WW, Msamanga GI, Hunter D, Renjifo B, Antelman G, Bang H, et al. Randomized trial of vitamin supplements in relation to transmission of HIV-1 through breastfeeding and early child mortality. AIDS [Internet]. 2002;16(14 PG-1935–1944):1935–44. Available from: https://www.scopus.com/inward/record.uri?eid=2-s2.0-0037183910&doi=10.1097%2F00002030-200209270-00011&partnerID=40&md5=2a3192e5946aac4d…	No	Not about maternal anemia and low birth weight
404	Fawzi WW, Msamanga GI, Urassa W, Hertzmark E, Petraro P, Willett WC, et al. Vitamins and perinatal outcomes among HIV-negative women in Tanzania. New Engl J Med [Internet]. 2007;356(14 PG-1423–1431):1423–31. Available from: https://www.scopus.com/inward/record.uri?eid=2-s2.0-34047249397&doi=10.1056%2FNEJMoa064868&partnerID=40&md5=e9a0d40ed60e8831877fbe5d34b352f1 NS -	No	Not about maternal anemia and low birth weight
405	Fawzi WW, Villamor E, Msamanga GI, Antelman G, Aboud S, Urassa W, et al. Trial of zinc supplements in relation to pregnancy outcomes, hematologic indicators, and T cell counts among HIV-1-infected women in Tanzania. Am J Clin Nutr [Internet]. 2005;81(1 PG-161–167):161–7. Available from: https://www.scopus.com/inward/record.uri?eid=2-s2.0-13744262792&doi=10.1093%2Fajcn%2F81.1.161&partnerID=40&md5=…	No	Not about maternal anemia and low birth weight
406	Feng G, Aitken E, Yosaatmadja F, Kalilani L, Meshnick SR, Jaworowski A, et al. Antibodies to variant surface antigens of plasmodium falciparum-infected erythrocytes are associated with protection from treatment failure and the development of anemia in pregnancy. J Infect Dis [Internet]. 2009;200(2 PG-299–306):299–306. Available from: https://www.scopus.com/inward/record.uri?eid=2-s2.0-67650665318…	No	Not about maternal anemia and low birth weight
407	Feng G, Simpson JA, Chaluluka E, Molyneux ME, Rogerson SJ. Decreasing burden of malaria in pregnancy in malawian women and its relationship to use of intermittent preventive therapy or bed nets. PLoS One [Internet]. 2010;5(8 PG-). Available from: https://www.scopus.com/inward/record.uri?eid=2-s2.0-77957798189&doi=10.1371%2Fjournal.pone.0012012&partnerID=40&md5=aeb89d6adf0ee0a445e6fd8afc294408 NS -	No	Not about maternal anemia and low birth weight
408	Fennell C, Seage GR, Zash R, Phiri K, Diseko M, Mayondi G, et al. Adverse Birth Outcomes in Botswana among Women with Vertically or Horizontally Acquired Human Immunodeficiency Virus. J Pediatr Infect Dis Soc [Internet]. 2021;10(3 PG-252–258):252–8. Available from: https://www.scopus.com/inward/record.uri?eid=2-s2.0-85104046883&doi=10.1093%2Fjpids%2Fpiaa051&partnerID=40&md5=2bb4fb3de2b447349ef0fc…	No	Out of study population
409	Fernandes S, Sicuri E, Halimatou D, Akazili J, Boiang K, Chandramohan D, et al. Cost effectiveness of intermittent screening followed by treatment versus intermittent preventive treatment during pregnancy in West Africa: analysis and modelling of results from a non-inferiority trial. Malar J [Internet]. 2016;15(1 PG-493):493. Available from: NS -	No	Not about maternal anemia and low birth weight
410	Fernandes S, Sicuri E, Kayentao K, AM van E, Hill J, Webster J, et al. Cost-effectiveness of two versus three or more doses of intermittent preventive treatment for malaria during pregnancy in sub-Saharan Africa: a modelling study of meta-analysis and cost data. Lancet Glob Heal [Internet]. 2015;3(3 PG-e143-53):e143-53. Available from: NS -	No	Not about maternal anemia and low birth weight
411	FH S, GF A, DM T, MK C. Fetomaternal Outcomes and Associated Factors among Mothers with Hypertensive Disorders of Pregnancy in Suhul Hospital, Northwest Tigray, Ethiopia. J Pregnancy [Internet]. 2022;2022(PG-6917009):6917009. Available from: NS -	No	Not about maternal anemia and low birth weight
412	Filler SJ, Kazembe P, Thigpen M, Macheso A, Parise ME, Newman RD, et al. Randomized trial of 2-dose versus monthly sulfadoxine-pyrimethamine intermittent preventive treatment for malaria in HIV-positive and HIV-negative pregnant women in Malawi. J Infect Dis [Internet]. 2006;194(3 PG-286–293):286–93. Available from: https://www.scopus.com/inward/record.uri?eid=2-s2.0-33746370452&doi=10.1086%2F505…	No	RCT study
413	Fiset C, Rioux FM, Surette ME, Fiset S. Prenatal iron deficiency in Guinea pigs increases locomotor activity but does not influence learning and memory. PLoS One [Internet]. 2015;10(7 PG-). Available from: https://www.scopus.com/inward/record.uri?eid=2-s2.0-84941348201&doi=10.1371%2Fjournal.pone.0133168&partnerID=40&md5=7d9efe883e87409be93a0f3de5df286d NS -	No	Not about maternal anemia and low birth weight
414	Fite MB, Bikila D, Habtu W, Tura AK, Yadeta TA, Oljira L, et al. Beyond hemoglobin: uncovering iron deficiency and iron deficiency anemia using serum ferritin concentration among pregnant women in eastern Ethiopia: a community-based study. BMC Nutr [Internet]. 2022;8(1 PG-). Available from: https://www.scopus.com/inward/record.uri?eid=2-s2.0-85136128505&doi=10.1186%2Fs40795-022-00579-8&partnerID=…	No	Not about maternal anemia and low birth weight
415	FJI F, Davidson E, PA A, JG B. Understanding the interactions between iron supplementation, infectious disease and adverse birth outcomes is essential to guide public health recommendations. BMC Med [Internet]. 2019;17(1 PG-153):153. Available from: NS -	No	Not about maternal anemia and low birth weight
416	FJI F, KA M, DH O, JA S, Langham F, DI S, et al. Iron deficiency during pregnancy is associated with a reduced risk of adverse birth outcomes in a malaria-endemic area in a longitudinal cohort study. BMC Med [Internet]. 2018;16(1 PG-156):156. Available from: NS -	No	Not about maternal anemia and low birth weight
417	Fleming AF, Ghatoura GBS, Harrison KA, Briggs ND, Dunn DT. The prevention of anaemia in pregnancy in primigravidae in the guinea savanna of Nigeria. ANN TROP MED PARASITOL [Internet]. 1986;80(2 PG-211–233):211–33. Available from: https://www.scopus.com/inward/record.uri?eid=2-s2.0-0022472544&doi=10.1080%2F00034983.1986.11812006&partnerID=40&md5=387c5957ed8dabae207dc697931953a8 NS -	No	Not about maternal anemia and low birth weight
418	Floridia M, Galluzzo CM, Orlando S, Luhanga R, Mphwere R, Kavalo T, et al. Micronutrient and Nutritional Status of HIV-Exposed and HIV-Unexposed Malawian Infants in the First Year of Life: Assessment of Ferritin, Vitamin A, and D Status and Its Association with Growth. Nutrients [Internet]. 2023;15(14 PG-). Available from: https://www.scopus.com/inward/record.uri?eid=2-s2.0-85165951556&doi=10.339…	No	Not about maternal anemia and low birth weight
419	Flynn PM, Foster EM, Brost BC. Indicators of acculturation related to somali refugee women’s birth outcomes in Minnesota. J Immigr Minor Heal [Internet]. 2011;13(2 PG-224–231):224–31. Available from: https://www.scopus.com/inward/record.uri?eid=2-s2.0-79960124332&doi=10.1007%2Fs10903-009-9289-9&partnerID=40&md5=ff315dd9bc5ad643f10c0aabafbf70eb NS -	No	Not about maternal anemia and low birth weight
420	Folayan Esan GJ. Haemoglobin Bart’s in Newborn Nigerians. Br J Haematol [Internet]. 1972;22(1 PG-73–86):73–86. Available from: https://www.scopus.com/inward/record.uri?eid=2-s2.0-0015254007&doi=10.1111%2Fj.1365-2141.1972.tb08788.x&partnerID=40&md5=7f2723d636f18a3b6ac9da3f06600de9 NS -	No	Not about maternal anemia and low birth weight
421	Foord F. Gambia: Evaluation of the Mobile Health Care Service in West Kiang district. WORLD Heal STAT Q [Internet]. 1995;48(1 PG-18–22):18–22. Available from: https://www.scopus.com/inward/record.uri?eid=2-s2.0-0029082353&partnerID=40&md5=d19e65e96ff7e3ee6ffc3df81349c1d9 NS -	No	Not about maternal anemia and low birth weight
422	Francisca M, Dorothee EN-E, Anne-Cecile Z-KB, David C, Ekoe T. HIV exposure and related newborn morbidity and mortality in the University Teaching Hospital of Yaoundé, Cameroon. Pan Afr Med J [Internet]. 2011;8(PG-). Available from: https://www.scopus.com/inward/record.uri?eid=2-s2.0-84873265750&partnerID=40&md5=952fdcd6eea14b7ba49df268540086b1 NS -	No	Not about maternal anemia and low birth weight
423	Fried M, JD K, Swihart B, Morrison R, Pond-Tor S, Barry A, et al. Antibody levels to recombinant VAR2CSA domains vary with Plasmodium falciparum parasitaemia, gestational age, and gravidity, but do not predict pregnancy outcomes. Malar J [Internet]. 2018;17(1 PG-106):106. Available from: NS -	No	Not about maternal anemia and low birth weight
424	Fried M, Kurtis JD, Swihart B, Morrison R, Pond-Tor S, Barry A, et al. Antibody levels to recombinant VAR2CSA domains vary with Plasmodium falciparum parasitaemia, gestational age, and gravidity, but do not predict pregnancy outcomes. Malar J [Internet]. 2018;17(PG-). Available from: NS -	No	Not about maternal anemia and low birth weight
425	Fried M, Kurtis JD, Swihart B, Pond-Tor S, Barry A, Sidibe Y, et al. Systemic Inflammatory Response to Malaria During Pregnancy Is Associated With Pregnancy Loss and Preterm Delivery. Clin Infect Dis [Internet]. 2017;65(10 PG-1729–1735):1729–35. Available from: NS -	No	Not about maternal anemia and low birth weight
426	Fried M, Muga RO, Misore AO, Duffy PE. Malaria elicits type 1 cytokines in the human placenta: IFN-γ and TNF- α associated with pregnancy outcomes. J Immunol [Internet]. 1998;160(5 PG-2523–2530):2523–30. Available from: https://www.scopus.com/inward/record.uri?eid=2-s2.0-0032031441&partnerID=40&md5=a43a1006db94ed42e0c4a5c5e208ebfb NS -	No	Not about maternal anemia and low birth weight
427	Friedman JF, Acosta LP, Baltazar P, Tallo V, McDonald EA, Wu H, et al. The impact of praziquantel given at 12-16 weeks gestation on pregnancy outcomes: results of a double blind, placebo controlled trial. 2014;91(5 PG-17‐18):17‐18. Available from: https://www.cochranelibrary.com/central/doi/10.1002/central/CN-01056362/full NS -	No	Not about maternal anemia and low birth weight
428	G. A, N. F, B. H, M. A, U. A, E. Y, et al. Poor maternal anthropometric status before conception is associated with a deleterious infant growth during the first year of life: a longitudinal preconceptional cohort. Pediatr Obes [Internet]. 2020;15(1 PG-e12573):e12573. Available from: http://onlinelibrary.wiley.com/journal/10.1111/(ISSN)2047-6310/issues NS -	No	Not about maternal anemia and low birth weight
429	G. A, K. M, M.D. H, K. B, M. P-H, E.V. C, et al. Brief Report: Long-Term Clinical, Immunologic, and Virologic Outcomes Among Early-Treated Children With HIV in Botswana: A Nonrandomized Controlled Clinical Trial. J Acquir Immune Defic Syndr [Internet]. 2023;92(5 PG-393–398):393–8. Available from: http://journals.lww.com/jaids/pages/default.aspx NS -	No	Not about maternal anemia and low birth weight
430	G. G, T. G, G. G, B. A, Temesgen G. Determinants of uterine rupture among mothers who gave birth in Jinka and Arba Minch General Hospitals, institution-based case-control study, Southern Ethiopia, Ethiopia, 2019. Women’s Heal [Internet]. 2020;16((Girmay) Department of Midwifery, Aksum University, Axum, Ethiopia(Gultie, Afework, Temesgen) Department of Midwifery, Arba Minch University, Arba Minch,…	No	Not about maternal anemia and low birth weight
431	G. L, A.N. Y, A.Y. B, A.G. B, S.K. B, E. G, et al. Prevalence and associated factors of anemia among postpartum mothers in public health facilities in Ethiopia, 2024: a systematic review and meta-analysis. BMC Pregnancy Childbirth [Internet]. 2024;24(1 PG-327):327. Available from: https://bmcpregnancychildbirth.biomedcentral.com/ NS -	No	Not about maternal anemia and low birth weight
432	G. M-N, J.R. M, R. G, S. O, M.A. K, R.Z. M, et al. Young adolescent girls are at high risk for adverse pregnancy outcomes in sub-Saharan Africa: An observational multicountry study. BMJ Open [Internet]. 2016;6(6 PG-011783):11783. Available from: http://bmjopen.bmj.com/content/early/by/section NS -	No	Not about maternal anemia and low birth weight
433	G.B. M, B. G, K.W. D, M.A. K, Y.A. A, Getahun M B. Determinants of low birth weight among newborns delivered in public hospitals in addis ababa, ethiopia: Case-control study. Pediatr Heal Med Ther [Internet]. 2020;11((Mulu, Aynalem) College of Health Sciences, Debre Berhan University, Debre Berhan, Ethiopia(Gebremichael, Desta, Kebede) College of Health Science, Addis Ababa University, Addis Abab…	No	Did not present the LBW
434	G.D. A, H. T, Bates I. Effectiveness of pregnant women’s active participation in their antenatal care for the control of malaria and anaemia in pregnancy in Ghana: A cluster randomized controlled trial ISRTCTN88917252 ISRTCTN. Malar J [Internet]. 2018;17(1 PG-238):238. Available from: http://www.malariajournal.com/home/ NS -	No	Not about maternal anemia and low birth weight
435	G.K. G, M. B, T. A, M. D, S.S. J, Shitemaw T. Mortality rate and predictors among neonates admitted to a neonatal intensive care unit in Addis Ababa, Ethiopia: a retrospective follow-up study. Front Pediatr [Internet]. 2024;12((Getahun, Shitemaw) Department of Public Health, Menelik II Medical and Health Science College, Addis Ababa, Ethiopia(Beyene, Afework) Department of Public Health, Yanet He…	No	Not about maternal anemia and low birth weight
436	GA K, AY W, Adella A, Alemu B. The factors associated with stillbirths among sub-saharan African deliveries: a systematic review and meta-analysis. BMC Pregnancy Childbirth [Internet]. 2023;23(1 PG-835):835. Available from: NS -	No	Not about maternal anemia and low birth weight
437	Gaffur R, Mchome B, Ndaninginan LL, Asubiojo B, Mahande MJ, Maro E. Association between first birth caesarean delivery and adverse maternal-perinatal outcomes in the second pregnancy: a registry-based study in Northern Tanzania. BMC Pregnancy Childbirth [Internet]. 2022;22(1 PG-). Available from: https://www.scopus.com/inward/record.uri?eid=2-s2.0-85130204107&doi=10.1186%2Fs12884-022-04719-7&part…	No	Not about maternal anemia and low birth weight
438	Garrison A, Boivin MJ, Fievet N, Zoumenou R, Alao JM, Massougbodji A, et al. The Effects of Malaria in Pregnancy on Neurocognitive Development in Children at 1 and 6 Years of Age in Benin: A Prospective Mother-Child Cohort. Clin Infect Dis [Internet]. 2022;74(5 PG-766–775):766–75. Available from: NS -	No	Not about maternal anemia and low birth weight
439	Garrison A, Boivin M, Khoshnood B, Courtin D, Alao J, Mireku M, et al. Soil-transmitted helminth infection in pregnancy and long-term child neurocognitive and behavioral development: A prospective mother-child cohort in Benin. PLoS Negl Trop Dis [Internet]. 2021;15(3 PG-e0009260):e0009260. Available from: NS -	No	Not about maternal anemia and low birth weight
440	GD A, AK A, Osarfo J. Interventions for malaria prevention in pregnancy; factors influencing uptake and their effect on pregnancy outcomes among post-natal women in a tertiary facility in the Volta Region of Ghana. SAGE Open Med [Internet]. 2023;11(PG-20503121231199653):20503121231199652. Available from: NS -	No	Not about maternal anemia and low birth weight
441	GD A, Osarfo J, Aberese-Ako M, Asem L, MN K, Mohammed W, et al. Malaria in pregnancy control and pregnancy outcomes: a decade’s overview using Ghana’s DHIMS II data. Malar J [Internet]. 2022;21(1 PG-303):303. Available from: NS -	No	Not about maternal anemia and low birth weight
442	GD A, Tagbor H, Bates I. Effectiveness of pregnant women’s active participation in their antenatal care for the control of malaria and anaemia in pregnancy in Ghana: a cluster randomized controlled trial. Malar J [Internet]. 2018;17(1 PG-238):238. Available from: NS -	No	Not about maternal anemia and low birth weight
443	Gebreamlak B, AF D, Atnafu A. High Adherence to Iron/Folic Acid Supplementation during Pregnancy Time among Antenatal and Postnatal Care Attendant Mothers in Governmental Health Centers in Akaki Kality Sub City, Addis Ababa, Ethiopia: Hierarchical Negative Binomial Poisson Regression. PLoS One [Internet]. 2017;12(1 PG-e0169415):e0169415. Available from: NS -	No	Not about maternal anemia and low birth weight
444	Gebregzabiherher Y, Haftu A, Weldemariam S, Gebrehiwet H. The Prevalence and Risk Factors for Low Birth Weight among Term Newborns in Adwa General Hospital, Northern Ethiopia. Obs Gynecol Int [Internet]. 2017;2017(PG-2149156):2149156. Available from: NS -	No	Inconsistent data
445	Gebrehawerya T, Gebreslasie K, Admasu E, Gebremedhin M. Determinants of Low Birth Weight among Mothers Who Gave Birth in Debremarkos Referral Hospital, Debremarkos Town, East Gojam, Amhara Region, Ethiopia. Neonatal Pediatr Med [Internet]. 2018;04(PG-). Available from: NS -	Yes
446	Gebre‐Medhin M, Birgegård G. Serum Ferritin in Ethiopian Mothers and their Newborn Infants. Relation to Iron Intake and Socio‐Economic Conditions. Scand J Haematol [Internet]. 1981;27(4 PG-247–252):247–52. Available from: https://www.scopus.com/inward/record.uri?eid=2-s2.0-0019779798&doi=10.1111%2Fj.1600-0609.1981.tb00480.x&partnerID=40&md5=96021718e6c837088d490145974eb98d NS -	No	Not about maternal anemia and low birth weight
447	Gebremeske T, Mulu A, Kumbi S, Ergete W. GROSS MORPHOLOGICAL CHANGES OF PLACENTA ASSOCIATED WITH MATERNAL ANEMIA. Ethiop J Reprod Heal [Internet]. 2020;12(2 PG-1–9):1–9. Available from: https://www.scopus.com/inward/record.uri?eid=2-s2.0-85151561403&partnerID=40&md5=77e1a84b2281faee7689e514e8de5d6b NS -	No	Not about maternal anemia and low birth weight
448	Geelhoed DW, Visser LE, Addae V, Asare K, Schagen van Leeuwen JH, Van Roosmalen J. Malaria prophylaxis and the reduction of anemia at childbirth. Int J Gynecol Obs [Internet]. 2001;74(2 PG-133–138):133–8. Available from: https://www.scopus.com/inward/record.uri?eid=2-s2.0-0034896798&doi=10.1016%2FS0020-7292%2801%2900419-2&partnerID=40&md5=0e33af39e56155de2d8efe0ad3d70248 NS -	No	Not about maternal anemia and low birth weight
449	Geelhoed D, Agadzi F, Visser L, Ablordeppey E, Asare K, O’Rourke P, et al. Maternal and fetal outcome after severe anemia in pregnancy in rural Ghana. Acta Obs Gynecol Scand [Internet]. 2006;85(1 PG-49–55):49–55. Available from: https://www.scopus.com/inward/record.uri?eid=2-s2.0-33645639308&doi=10.1080%2F00016340500334794&partnerID=40&md5=a952e323f40a267aa4b71bbeacec4daa NS -	No	Not about maternal anemia and low birth weight
450	Geidam AD, Audu BM, Oummate Z. Pregnancy outcome among grand multiparous women at the University of Maiduguri Teaching Hospital: A case control study. J Obs Gynaecol [Internet]. 2011;31(5 PG-404–408):404–8. Available from: https://www.scopus.com/inward/record.uri?eid=2-s2.0-79957839302&doi=10.3109%2F01443615.2011.561383&partnerID=40&md5=9c6988089e5a6a04db7c74d5260c0b5b NS -	No	Not about maternal anemia and low birth weight
451	Getaneh T, Negesse A, Dessie G, Desta M, Tigabu A. Prevalence of Urinary Tract Infection and Its Associated Factors among Pregnant Women in Ethiopia: A Systematic Review and Meta-Analysis. Biomed Res Int [Internet]. 2021;2021(PG-6551526):6551526. Available from: NS -	No	Not about maternal anemia and low birth weight
452	Getiye Y, Fantahun M. Factors associated with perinatal mortality among public health deliveries in Addis Ababa, Ethiopia, an unmatched case control study. BMC Pregnancy Childbirth [Internet]. 2017;17(PG-). Available from: NS -	No	Not about maternal anemia and low birth weight
453	GG K, AT A, MF S, MT L, SD A. Effect of biomass fuel use and kitchen location on maternal report of birth size: Cross-sectional analysis of 2016 Ethiopian Demographic Health Survey data. Public Heal Pr [Internet]. 2021;2(PG-100211):100211. Available from: NS -	No	No effect measurement
454	GG W, TG G, TP M, MB S, TA B. Effect of nutritional status of pregnant women on birth weight of newborns at Butajira Referral Hospital, Butajira, Ethiopia. SAGE Open Med [Internet]. 2019;7(PG-2050312119827096):2050312119827096. Available from: NS -	No	No effect measurement
455	Ghosh S, Spielman K, Kershaw M, Ayele K, Kidane Y, Zillmer K, et al. Nutrition-specific and nutrition-sensitive factors associated with mid-upper arm circumference as a measure of nutritional status in pregnant Ethiopian women: Implications for programming in the first 1000 days. PLoS One [Internet]. 2019;14(3 PG-e0214358):e0214358. Available from: NS -	No	Not about maternal anemia and low birth weight
456	Gies S, Coulibaly SO, Ouattara FT, D’Alessandro U. Individual efficacy of intermittent preventive treatment with sulfadoxine-pyrimethamine in primi- and secundigravidae in rural Burkina Faso: Impact on parasitaemia, anaemia and birth weight. Trop Med Int Heal [Internet]. 2009;14(2 PG-174–182):174–82. Available from: https://www.scopus.com/inward/record.uri?eid=2-s2.0-60349123484&doi=10.1111%2Fj.1…	No	Not about maternal anemia and low birth weight
457	Gies S, Coulibaly SO, Ouattara FT, Ky C, Brabin BJ, D’Alessandro U. A community effectiveness trial of strategies promoting intermittent preventive treatment with sulphadoxine-pyrimethamine in pregnant women in rural Burkina Faso. Malar J [Internet]. 2008;7(PG-). Available from: https://www.scopus.com/inward/record.uri?eid=2-s2.0-53649096802&doi=10.1186%2F1475-2875-7-180&partnerID=40&md5=6344a814…	No	Not about maternal anemia and low birth weight
458	Gies S, Roberts SA, Diallo S, Lompo OM, Tinto H, Brabin BJ. Risk of malaria in young children after periconceptional iron supplementation. Matern CHILD Nutr [Internet]. 2021;17(2 PG-). Available from: NS -	No	Not about maternal anemia and low birth weight
459	Gill CJ, MacLeod WB, Mwanakasale V, Chalwe V, Mwananyanda L, Champo D, et al. Inferiority of single-dose sulfadoxine-pyrimethamine intermittent preventive therapy for malaria during pregnancy among HIV-positive Zambian women. J Infect Dis [Internet]. 2007;196(11 PG-1577–1584):1577–84. Available from: https://www.scopus.com/inward/record.uri?eid=2-s2.0-38449100069&doi=10.1086%2F522137&partnerID=40…	No	Not about maternal anemia and low birth weight
460	Gilles HM, Lawson JB, Sibelas M, Voller A, Allan N. Malaria, anaemia and pregnancy. Ann Trop Med Parasitol [Internet]. 1969;63(2 PG-245–263):245–63. Available from: https://www.scopus.com/inward/record.uri?eid=2-s2.0-0014521389&doi=10.1080%2F00034983.1969.11686625&partnerID=40&md5=471b874aa11d3a80c0c16b897fccce7c NS -	No	Not about maternal anemia and low birth weight
461	Girma A, Genetu A, Ayalew E, Getachew D. Determinants of dietary practice among pregnant women at the public hospitals in Bench-Sheko and Kaffa Zones, Southwest Ethiopia. BMC Nutr [Internet]. 2022;8(1 PG-88):88. Available from: NS -	No	Not about maternal anemia and low birth weight
462	Girma S, Fikadu T, Agdew E, Haftu D, Gedamu G, Dewana Z, et al. Factors associated with low birthweight among newborns delivered at public health facilities of Nekemte town, West Ethiopia: a case control study. BMC Pregnancy Childbirth [Internet]. 2019;19(1 PG-220):220. Available from: NS -	No	Inconsistent data
463	Gizachew S, Wogie G, Getnet M, Lonsako AA. Magnitude of neonatal asphyxia and its predictors among newborns at public hospitals of Wolaita Zone in Southern Ethiopia, 2023. BMC Pediatr [Internet]. 2024;24(1 PG-). Available from: https://www.scopus.com/inward/record.uri?eid=2-s2.0-85186252918&doi=10.1186%2Fs12887-024-04627-z&partnerID=40&md5=b8f791980e6c9a6d19b52e3b66930acc NS -	No	Not about maternal anemia and low birth weight
464	GK H, Aryee P, BS M. Preterm Delivery and Neonatal Deaths among Anaemic Pregnant Women in the Bolgatanga Metropolis of Ghana. Anemia [Internet]. 2023;2023(PG-9865224):9865224. Available from: NS -	No	Not about maternal anemia and low birth weight
465	Glosz CM, Schaffner AA, Reaves SK, Manary MJ, Papathakis PC. Effect of nutritional interventions on micronutrient status in pregnant malawian women with moderate malnutrition: A randomized, controlled trial. Nutrients [Internet]. 2018;10(7 PG-). Available from: https://www.scopus.com/inward/record.uri?eid=2-s2.0-85050032463&doi=10.3390%2Fnu10070879&partnerID=40&md5=75bdf32046257d0ba98bf0a9676ddaa…	No	Not about maternal anemia and low birth weight
466	González R, Mombo-Ngoma G, Ouédraogo S, Kakolwa MA, Abdulla S, Accrombessi M, et al. Intermittent preventive treatment of malaria in pregnancy with mefloquine in HIV-negative women: a multicentre randomized controlled trial. 2014;11(9 PG-e1001733):e1001733. Available from: https://www.cochranelibrary.com/central/doi/10.1002/central/CN-01113596/full NS -	No	Not about maternal anemia and low birth weight
467	González R, Pons-Duran C, Piqueras M, JJ A, FO TK, Menéndez C. Mefloquine for preventing malaria in pregnant women. Cochrane Database Syst Rev [Internet]. 2018;3(3 PG-CD011444):CD011444. Available from: NS -	No	Not about maternal anemia and low birth weight
468	González R, Pons-Duran C, Piqueras M, JJ A, FO TK, Menéndez C. Mefloquine for preventing malaria in pregnant women. Cochrane Database Syst Rev [Internet]. 2018;11(11 PG-CD011444):CD011444. Available from: NS -	No	Not about maternal anemia and low birth weight
469	González R, Rupérez M, Sevene E, Vala A, Maculuve S, Bulo H, et al. Effects of HIV infection on maternal and neonatal health in southern Mozambique: A prospective cohort study after a decade of antiretroviral drugs roll out. PLoS One [Internet]. 2017;12(6 PG-e0178134):e0178134. Available from: NS -	No	Not about maternal anemia and low birth weight
470	Granja ACL, Machungo F, Gomes A, Bergström S. Adolescent maternal mortality in Mozambique. J Adolesc Heal [Internet]. 2001;28(4 PG-303–306):303–6. Available from: https://www.scopus.com/inward/record.uri?eid=2-s2.0-0035083891&doi=10.1016%2FS1054-139X%2800%2900205-6&partnerID=40&md5=b7c94ae4339f1de9f26a11fb82358d01 NS -	No	Not about maternal anemia and low birth weight
471	Greenfield H. Birthweights in Goroka and Kainantu Hospitals. P N G Med J [Internet]. 1983;26(2 PG-93–98):93–8. Available from: https://www.scopus.com/inward/record.uri?eid=2-s2.0-0020762805&partnerID=40&md5=b875e2f23a9829fc3519816b0f626544 NS -	No	Not about maternal anemia and low birth weight
472	Greenwood BM, Greenwood AM, Snow RW, Byass P, Bennett S, Hatibn’Jie AB. The effects of malaria chemoprophylaxis given by traditional birth attendants on the course and outcome of pregnancy. Trans R Soc Trop Med Hyg [Internet]. 1989;83(5 PG-589–594):589–94. Available from: https://www.scopus.com/inward/record.uri?eid=2-s2.0-0024463406&doi=10.1016%2F0035-9203%2889%2990362-3&partnerID=40&md5=d73b4b5…	No	Not about maternal anemia and low birth weight
473	Grp PS, Bardaj A, Martínez-Espinosa FE, Arévalo-Herrera M, Padilla N, Kochar S, et al. Burden and impact of Plasmodium vivax in pregnancy: A multi-centre prospective observational study. PLoS Negl Trop Dis [Internet]. 2017;11(6 PG-). Available from: NS -	No	Not about maternal anemia and low birth weight
474	GU E, IU E, JT E, NC E, EO U, ID A, et al. Efficacy and safety of Mojeaga remedy in combination with conventional oral iron therapy for correcting anemia in obstetric population: A phase II randomized pilot clinical trial. PLoS One [Internet]. 2023;18(5 PG-e0285474):e0285474. Available from: NS -	No	Not about maternal anemia and low birth weight
475	Gudeta TA, Regassa TM, Belay AS. Magnitude and factors associated with anemia among pregnant women attending antenatal care in Bench Maji, Keffa and Sheka zones of public hospitals, Southwest, Ethiopia, 2018: A cross-sectional study. PLoS One [Internet]. 2019;14(11 PG-). Available from: NS -	No	Not about maternal anemia and low birth weight
476	Guure C, Afagbedzi S. Predicting the effect of sulfadoxine-pyrimethamine uptake by pregnant women on birth weight using a generalized ordered partial proportional odds model. BMC Pregnancy Childbirth [Internet]. 2022;22(1 PG-). Available from: NS -	No	Not about maternal anemia and low birth weight
477	Gwelo AS, Mbishi J V. Determinants of adverse neonatal outcomes among postnatal women in Dar es Salaam-Tanzania. Afr Heal Sci [Internet]. 2019;19(2 PG-1924–1929):1924–9. Available from: https://www.scopus.com/inward/record.uri?eid=2-s2.0-85071676183&doi=10.4314%2Fahs.v19i2.15&partnerID=40&md5=34b174ad76ec4ce0f9c1369b713a2f4b NS -	No	Did not present the LBW
478	H. A, W. K, Mesfin S. Atretic midgut; a rare congenital cause of short bowel syndrome: Case report from Ethiopia. J Pediatr Surg Case Reports [Internet]. 2020;61((Abebe, Kiflu, Mesfin) Addis Ababa University, Ethiopia PG-101609):101609. Available from: http://www.elsevier.com/journals/journal-of-pediatric-surgery-case-reports/2213-5766 NS -	No	Not about maternal anemia and low birth weight
479	H. H, M. S, M. Y, M.S. H, P.D. A, M.A. S, et al. Prenatal malaria exposure and risk of adverse birth outcomes: a prospective cohort study of pregnant women in the Northern Region of Ghana. BMJ Open [Internet]. 2022;12(8 PG-e058343):e058343. Available from: http://bmjopen.bmj.com/content/early/by/section NS -	No	Not about maternal anemia and low birth weight
480	H.C. O, C.C. E, J.M. C, O.I. O, A.T. C, Aniwada E C. Impact of parity and gestational age of mothers with hypertension on birth weight, red blood cells and mode of delivery of their babies. Afr Health Sci [Internet]. 2019;19(4 PG-3038–3044):3038–44. Available from: https://www.ajol.info/index.php/ahs/article/download/192284/181408 NS -	No	Not about maternal anemia and low birth weight
481	H.M. F, L.M. T, Derebe M A. Trends and Determinants of Underweight among Under-Five Children in Ethiopia: Data from EDHS. Int J Pediatr (United Kingdom) [Internet]. 2020;2020((Fenta, Tesfaw, Derebe) Department of Statistics, Bahir Dar University, Bahir, Ethiopia PG-3291654):3291654. Available from: https://www.hindawi.com/journals/ijpedi/ NS -	No	Not about maternal anemia and low birth weight
482	H.Y. H, S.H. G, B.S. E, M.A. R, Van Geertruyden J.-P. Development and validation of a risk score to predict low birthweight using characteristics of the mother: Analysis from bunmap cohort in ethiopia. J Clin Med [Internet]. 2020;9(5 PG-1587):1587. Available from: https://www.mdpi.com/2077-0383/9/5/1587/pdf NS -	No	Not about maternal anemia and low birth weight
483	Habyarimana F, Zewotir T, Ramroop S. A proportional odds model with complex sampling design to identify key determinants of malnutrition of children under five years in Rwanda. Mediterr J Soc Sci [Internet]. 2014;5(23 PG-1642–1648):1642–8. Available from: https://www.scopus.com/inward/record.uri?eid=2-s2.0-84910093121&doi=10.5901%2Fmjss.2014.v5n23p1642&partnerID=40&md5=d4b286178494439803b0d0d4cc2…	No	Not about maternal anemia and low birth weight
484	Haggaz AD, Radi EA, Adam I. Anaemia and low birthweight in western Sudan. Trans R Soc Trop Med Hyg [Internet]. 2010;104(3 PG-234–236):234–6. Available from: https://www.scopus.com/inward/record.uri?eid=2-s2.0-76949084274&doi=10.1016%2Fj.trstmh.2009.07.013&partnerID=40&md5=f99bcb2cca130785c836e1a22aa7d193 NS -	No	Not about maternal anemia and low birth weight
485	Haile D, Tabar L, Lakew Y. Differences in spatial distributions of iron supplementation use among pregnant women and associated factors in Ethiopia: evidence from the 2011 national population based survey. BMC Pregnancy Childbirth [Internet]. 2017;17(PG-). Available from: NS -	No	Not about maternal anemia and low birth weight
486	Hailu AG, Anshebo AA, Halil HM, Abdo RA. Predictors of Low Birth Weight among Newborns Delivered At a Referral Hospital in Hadiya Zone, Southern Ethiopia. J Midwifery Reprod Heal [Internet]. 2021;9(4 PG-2999–3006):2999–3006. Available from: https://www.scopus.com/inward/record.uri?eid=2-s2.0-85135623812&doi=10.22038%2Fjmrh.2021.53939.1660&partnerID=40&md5=6e158b0f9ba0e5b673288cc91bd060e7 NS -	Yes
487	Hailu H, Fisseha G, Goba G, Teka H, Ahmed S, Legesse AY. INCIDENCE, ASSOCIATED FACTORS AND OUTCOMES OF ANTEPARTUM HEMORRHAGE AT AYDER COMPREHENSIVE SPECIALIZED HOSPITAL AND MEKELLE GENERAL HOSPITAL, MEKELLE, TIGRAY, ETHIOPIA. Ethiop J Reprod Heal [Internet]. 2023;15(3 PG-). Available from: https://www.scopus.com/inward/record.uri?eid=2-s2.0-85167840737&partnerID=40&md5=a52d3902e6d8d56063dc7d7eabf…	No	Not about maternal anemia and low birth weight
488	Hailu T, Kassa S, Abera B, Mulu W, Genanew A. Determinant factors of anaemia among pregnant women attending antenatal care clinic in Northwest Ethiopia. Trop Dis Travel Med VACCINES [Internet]. 2019;5(1 PG-). Available from: NS -	No	Did not present the LBW
489	Hamann L, Bedu-Addo G, Eggelte TA, Schumann RR, Mockenhaupt FP. The toll-like receptor 1 variant S248N influences placental malaria. Infec Genet Evol [Internet]. 2010;10(6 PG-785–789):785–9. Available from: https://www.scopus.com/inward/record.uri?eid=2-s2.0-77954027299&doi=10.1016%2Fj.meegid.2010.05.005&partnerID=40&md5=086f3071907091cc806b413b2f252619 NS -	No	Not about maternal anemia and low birth weight
490	Hamer DH, Mwanakasale V, MacLeod WB, Chalwe V, Mukwamataba D, Champo D, et al. Two-dose versus monthly intermittent preventive treatment of malaria with sulfadoxine-pyrimethamine in HIV-seropositive pregnant Zambian women. J Infect Dis [Internet]. 2007;196(11 PG-1585–1594):1585–94. Available from: https://www.scopus.com/inward/record.uri?eid=2-s2.0-38449091519&doi=10.1086%2F522142&partnerID=40&md…	No	Not about maternal anemia and low birth weight
491	Hamilton PJS, Gebbie DAM, Wilks NE, Lothe F. The rôle of malaria, folic acid deficiency and haemoglobin as in pregnancy at Mulago Hospital. Trans R Soc Trop Med Hyg [Internet]. 1972;66(4 PG-594–602):594–602. Available from: https://www.scopus.com/inward/record.uri?eid=2-s2.0-0015274101&doi=10.1016%2F0035-9203%2872%2990305-7&partnerID=40&md5=06a933dd7a398110c64df05124cfc36e NS -	No	Not about maternal anemia and low birth weight
492	Hanley-Cook G, Toe LC, Tesfamariam K, de Kok B, Argaw A, Compaoré A, et al. Fortified Balanced Energy-Protein Supplementation, Maternal Anemia, and Gestational Weight Gain: A Randomized Controlled Efficacy Trial among Pregnant Women in Rural Burkina Faso. J Nutr [Internet]. 2022;152(10 PG-2277–2286):2277–86. Available from: https://www.scopus.com/inward/record.uri?eid=2-s2.0-85147836165&doi=10.10…	No	Not about maternal anemia and low birth weight
493	Hans U, Edward B. Regular vitamin C supplementation during pregnancy reduces hospitalization: Outcomes of a Ugandan rural cohort study. Pan Afr Med J [Internet]. 2010;5(PG-). Available from: https://www.scopus.com/inward/record.uri?eid=2-s2.0-79251477163&partnerID=40&md5=db77cc3dd3dd3fca696daa800de27be8 NS -	No	Not about maternal anemia and low birth weight
494	Hansen KS, Ndyomugyenyi R, Magnussen P, Clarke SE. Cost-effectiveness analysis of three health interventions to prevent malaria in pregnancy in an area of low transmission in Uganda. Int Heal [Internet]. 2012;4(1 PG-38–46):38–46. Available from: https://www.scopus.com/inward/record.uri?eid=2-s2.0-84857453601&doi=10.1016%2Fj.inhe.2011.10.001&partnerID=40&md5=4f385fbe63b814fa5afe2cdf8a8d3015 NS -	No	Not about maternal anemia and low birth weight
495	Harambat J, Fassinou P, Becquet R, Touré P, Rouet F, Dabis F, et al. 18-month occurrence of severe events among early diagnosed HIV-infected children before antiretroviral therapy in Abidjan, Côte d’Ivoire: A cohort study. BMC Public Health [Internet]. 2008;8(PG-). Available from: https://www.scopus.com/inward/record.uri?eid=2-s2.0-44949145151&doi=10.1186%2F1471-2458-8-169&partnerID=40&md5=7d1e91…	No	Not about maternal anemia and low birth weight
496	Harding R, Ataide R, Mwangi MN, Simpson JA, Mzembe G, Moya E, et al. A Randomized controlled trial of the Effect of intraVenous iron on Anaemia in Malawian Pregnant women (REVAMP): statistical analysis plan. 2021;5(PG-). Available from: https://www.cochranelibrary.com/central/doi/10.1002/central/CN-02359097/full NS -	No	RCT study
497	Harding R, Moya E, Ataíde R, Truwah Z, Mzembe G, Mhango G, et al. Protocol and statistical analysis plan for a randomized controlled trial of the effect of intravenous iron on anemia in Malawian pregnant women in their third trimester (REVAMP - TT). Gates Open Res [Internet]. 2023;7(PG-117):117. Available from: NS -	No	Not about maternal anemia and low birth weight
498	Harrington WE, Mutabingwa TK, Kabyemela E, Fried M, Duffy PE. Intermittent treatment to prevent pregnancy malaria does not confer benefit in an area of widespread drug resistance. Clin Infect Dis [Internet]. 2011;53(3 PG-224–230):224–30. Available from: https://www.scopus.com/inward/record.uri?eid=2-s2.0-79960785519&doi=10.1093%2Fcid%2Fcir376&partnerID=40&md5=f96b1ad44ea601b23c2836074c37fd3c NS -	No	Not about maternal anemia and low birth weight
499	Harrison KA, Ibeziako PA. MATERNAL ANAEMIA AND FETAL BIRTHWEIGHT. BJOG Int J Obs Gynaecol [Internet]. 1973;80(9 PG-798–804):798–804. Available from: https://www.scopus.com/inward/record.uri?eid=2-s2.0-84982023751&doi=10.1111%2Fj.1471-0528.1973.tb11221.x&partnerID=40&md5=f2e3e8bc3aaca185680c69ad7ee54f82 NS -	No	Not about maternal anemia and low birth weight
500	Hassan AA, Abubaker MS, Radi EA, Adam I. Education, prenatal care, and poor perinatal outcome in Khartoum, Sudan. Int J Gynecol Obs [Internet]. 2009;105(1 PG-66–67):66–7. Available from: https://www.scopus.com/inward/record.uri?eid=2-s2.0-62649113379&doi=10.1016%2Fj.ijgo.2008.10.026&partnerID=40&md5=38353a851c01a3cdab8377eeef9158f2 NS -	No	Not about maternal anemia and low birth weight
501	Hassen AE, Agegnehu AF, Admass BA, Temesgen MM. Preoperative anemia and associated factors in women undergoing cesarean section at a comprehensive specialized referral hospital in Ethiopia. Front Med [Internet]. 2023;10(PG-). Available from: NS -	No	Not about maternal anemia and low birth weight
502	Hatem G, Hjort L, Asplund O, Minja DTR, Msemo OA, Møller SL, et al. Mapping the Cord Blood Transcriptome of Pregnancies Affected by Early Maternal Anemia to Identify Signatures of Fetal Programming. J Clin Endocrinol Metab [Internet]. 2022;107(5 PG-1303–1316):1303–16. Available from: https://www.scopus.com/inward/record.uri?eid=2-s2.0-85130069613&doi=10.1210%2Fclinem%2Fdgac010&partnerID=40&md5=ff…	No	Not about maternal anemia and low birth weight
503	HB O, OB O, Omoregie R, AA O. Prevalence and determinants of low birth weight: the situation in a traditional birth home in Benin City, Nigeria. Afr Heal Sci [Internet]. 2015;15(4 PG-1123–9):1123–9. Available from: NS -	No	Not about maternal anemia and low birth weight
504	HC N, EE A, UU A. The effect of short interpregnancy interval on birthweight and other pregnancy outcomes in Enugu, Southeast Nigeria. J Obs Gynaecol [Internet]. 2022;42(2 PG-244–247):244–7. Available from: NS -	Yes
505	HC O, LI E, KI K, OA E. Effects of maternal hypertension on the neonatal haemogram in southern Nigeria: A case-control study. Malawi Med J [Internet]. 2016;28(4 PG-174–178):174–8. Available from: NS -	No	Not about maternal anemia and low birth weight
506	HC O, Nwogoh B, OI O. Correlation of hematocrit and Apgar scores in newborns of women with hypertensive disorders in pregnancy. J Neonatal Perinat Med [Internet]. 2017;10(4 PG-387–392):387–92. Available from: NS -	No	Not about maternal anemia and low birth weight
507	Heese H V. The obstetrician and the high risk infant. S Afr Med J [Internet]. 1969;43(9 PG-233–237):233–7. Available from: https://www.scopus.com/inward/record.uri?eid=2-s2.0-0014486890&partnerID=40&md5=c01a5f554c8de5e52d25ce40c1fe2bfc NS -	No	Not about maternal anemia and low birth weight
508	Hemminki E, BI N, Salomé G, Parkkali S, Abacassamo F, Augusto O, et al. Is selective prenatal iron prophylaxis better than routine prophylaxis: final results of a trial (PROFEG) in Maputo, Mozambique. BMJ Open [Internet]. 2016;6(6 PG-e011280):e011280. Available from: NS -	No	Not about maternal anemia and low birth weight
509	Herd N, Jordan T. An investigation of malaria during pregnancy in Zimbabwe. CENT AFR J MED [Internet]. 1981;27(4 PG-62–68):62–8. Available from: https://www.scopus.com/inward/record.uri?eid=2-s2.0-0019863848&partnerID=40&md5=024b89b159ec05bbe2ef5d448b6d848a NS -	No	Not about maternal anemia and low birth weight
510	Herron EK, Powers K, Mullen L, Burkhart B. Effect of case study versus video simulation on nursing students’ satisfaction, self-confidence, and knowledge: a quasi-experimental study. 2019;79(PG-129‐134):129‐134. Available from: https://www.cochranelibrary.com/central/doi/10.1002/central/CN-02417302/full NS -	No	Not about maternal anemia and low birth weight
511	Hili C, Savona-Ventura C, Xuereb RB. The Perinatal Outcomes of Maltese and Sub-Saharan African Migrant Women: A Comparative, Retrospective Study. Int J Childbirth [Internet]. 2023;13(1 PG-11–22):11–22. Available from: https://www.scopus.com/inward/record.uri?eid=2-s2.0-85150335778&doi=10.1891%2FIJC-2022-0012&partnerID=40&md5=f7f0d7894cd4c2ca6642987e64dc5801 NS -	No	Not about maternal anemia and low birth weight
512	Hill J, Kayentao K, Touré M, Diarwara S, Bruce J, Smedley J, et al. Effectiveness of antenatal clinics to deliver intermittent preventive treatment and insecticide treated nets for the control of malaria in pregnancy in Mali: A household survey. PLoS One [Internet]. 2014;9(3 PG-). Available from: https://www.scopus.com/inward/record.uri?eid=2-s2.0-84922355366&doi=10.1371%2Fjournal.pone.0092102&pa…	No	Not about maternal anemia and low birth weight
513	Hirudayakanth K, Gadama L, Dadabhai S, Katumbi C, Mvula H, Makanani B, et al. Mid-thigh circumference as an indicator of nutritional status to predict adverse pregnancy outcomes among HIV-infected and HIV-uninfected women in Malawi. BMC Pregnancy Childbirth [Internet]. 2021;21(1 PG-646):646. Available from: NS -	No	Not about maternal anemia and low birth weight
514	HJ Z, JA P, Cohen S, Barnett W, Vanker A, Koen N, et al. Maternal health and birth outcomes in a South African birth cohort study. PLoS One [Internet]. 2019;14(11 PG-e0222399):e0222399. Available from: NS -	No	No effect measurement
515	HM S, Moodley D. The impact of highly active antiretroviral therapy on obstetric conditions: A review. Eur J Obs Gynecol Reprod Biol [Internet]. 2017;210(PG-126-131):126–31. Available from: NS -	No	Not about maternal anemia and low birth weight
516	HO O, PM C, Laktabai J. Predictors of post-partum family planning uptake in Webuye Hospital, western Kenya. Afr J Prim Heal Care Fam Med [Internet]. 2018;10(1 PG-1–6):e1–6. Available from: NS -	No	Not about maternal anemia and low birth weight
517	Hommerich L, Von Oertzen C, Bedu-Addo G, Holmberg V, Acquah PA, Eggelte TA, et al. Decline of placental malaria in southern Ghana after the implementation of intermittent preventive treatment in pregnancy. Malar J [Internet]. 2007;6(PG-). Available from: https://www.scopus.com/inward/record.uri?eid=2-s2.0-37849012003&doi=10.1186%2F1475-2875-6-144&partnerID=40&md5=2d50087b524cfb8af96c883dc37c943b …	No	Not about maternal anemia and low birth weight
518	Hong B V, Zheng JJ, Romo EZ, Agus JK, Tang X, Arnold CD, et al. Seasonal Factors Are Associated with Activities of Enzymes Involved in High-Density Lipoprotein Metabolism among Pregnant Females in Ghana. Curr Dev Nutr [Internet]. 2023;7(12 PG-). Available from: https://www.scopus.com/inward/record.uri?eid=2-s2.0-85179955709&doi=10.1016%2Fj.cdnut.2023.102041&partnerID=40&md5=d6de9708090ee581c3534f…	No	Not about maternal anemia and low birth weight
519	Hoque M, Hoque E, Kader SB. Pregnancy complications of gradmultiparity at a rural setting of South Africa. Iran J Reprod Med [Internet]. 2008;6(1 PG-25–31):25–31. Available from: https://www.scopus.com/inward/record.uri?eid=2-s2.0-54349086383&partnerID=40&md5=883e3ce8e535322b03698b421938e7fc NS -	No	Not about maternal anemia and low birth weight
520	Hoque M, Hoque S. A comparative study of pregnancy complications and outcomes for the years 1999 and 2004 at a rural hospital in South Africa: Implications for antenatal care. Afr J Prim Heal Care Fam Med [Internet]. 2010;2(1 PG-). Available from: https://www.scopus.com/inward/record.uri?eid=2-s2.0-84861878837&doi=10.4102%2Fphcfm.v2i1.107&partnerID=40&md5=979696453bca64f0dd8a9eb65faf7353 NS -	No	Not about maternal anemia and low birth weight
521	Hoque M, Hoque S. Comparison of perinatal and obstetrics outcomes among early adolescents, late adolescents and adult pregnant women from rural South Africa. East Afr J Public Heal [Internet]. 2010;7(2 PG-171–176):171–6. Available from: https://www.scopus.com/inward/record.uri?eid=2-s2.0-79953821649&partnerID=40&md5=af6325dbb45dde1d51a138e38d857328 NS -	No	Not about maternal anemia and low birth weight
522	Hounkonnou CPA, Briand V, Fievet N, Accrombessi M, Yovo E, Mama A, et al. Dynamics of Submicroscopic Plasmodium falciparum Infections Throughout Pregnancy: A Preconception Cohort Study in Benin. Clin Infect Dis [Internet]. 2020;71(1 PG-166–174):166–74. Available from: NS -	No	Not about maternal anemia and low birth weight
523	Hounkonnou CPA, Ndam NT, Fievet N, Accrombessi M, Yovo E, Mama A, et al. Suboptimal Intermittent Preventive Treatment in Pregnancy (IPTp) is Associated With an Increased Risk of Submicroscopic Plasmodium falciparum Infection in Pregnant Women: A Prospective Cohort Study in Benin. Clin Infect Dis [Internet]. 2021;73(11 PG-3759–3767):E3759–67. Available from: NS -	No	Not about maternal anemia and low birth weight
524	Hounkonnou C, Djènontin A, Egbinola S, Houngbegnon P, Bouraima A, Soares C, et al. Impact of the use and efficacy of long lasting insecticidal net on malaria infection during the first trimester of pregnancy - a pre-conceptional cohort study in southern Benin. BMC Public Health [Internet]. 2018;18(PG-). Available from: NS -	No	Not about maternal anemia and low birth weight
525	Hountohotegbe T, Gbedande K, Agbota G, Ibitokou S, Massougbodji A, Deloron P, et al. Circulating Cytokines Associated with Poor Pregnancy Outcomes in Beninese Exposed to Infection with Plasmodium falciparum. Infect Immun [Internet]. 2020;88(8 PG-). Available from: NS -	No	Not about maternal anemia and low birth weight
526	Hountohotegbe T, Gbedande K, Agbota G, Ibitokou S, Massougbodji A, Deloron P, et al. Circulating Cytokines Associated with Poor Pregnancy Outcomes in Beninese Exposed to Infection with Plasmodium falciparum. Infect Immun [Internet]. 2020;88(8 PG-). Available from: NS -	No	Not about maternal anemia and low birth weight
527	Hounton S, Winfrey W, AJ B, Askew I. Patterns and trends of postpartum family planning in Ethiopia, Malawi, and Nigeria: evidence of missed opportunities for integration. Glob Heal Action [Internet]. 2015;8(PG-29738):29738. Available from: NS -	No	Not about maternal anemia and low birth weight
528	HP M, TR M, ML N, Myer L. Elevated body mass index during pregnancy and gestational weight gain in HIV-infected and HIV-uninfected women in Cape Town, South Africa: association with adverse birth outcomes. Trop Med Int Heal [Internet]. 2020;25(6 PG-702–713):702–13. Available from: NS -	No	Not about maternal anemia and low birth weight
529	HT H, GT D, HB A, MG W, KH M. Determinants of adverse birth outcome in Tigrai region, North Ethiopia: Hospital-based case-control study. BMC Pediatr [Internet]. 2020;20(1 PG-10):10. Available from: NS -	No	Did not describe diagnosis of maternal anemia
530	HU M, FJ G, AT O, SM B, Ajayi I, Ajumobi O, et al. Malaria prevention practices and delivery outcome: a cross sectional study of pregnant women attending a tertiary hospital in northeastern Nigeria. Malar J [Internet]. 2016;15(PG-326):326. Available from: NS -	No	Not about maternal anemia and low birth weight
531	Huddle KR. Audit of the outcome of pregnancy in diabetic women in Soweto, South Africa, 1992-2002. S Afr Med J [Internet]. 2005;95(10 PG-789–794):789–94. Available from: https://www.scopus.com/inward/record.uri?eid=2-s2.0-27744599753&partnerID=40&md5=32e6472553521a0e554c47001689ebdd NS -	No	Not about maternal anemia and low birth weight
532	Hussein H, Shamsipour M, Yunesian M, Hasanvand MS, Fotouhi A. Association of adverse birth outcomes with exposure to fuel type use: A prospective cohort study in the northern region of Ghana. Heliyon [Internet]. 2020;6(6 PG-). Available from: https://www.scopus.com/inward/record.uri?eid=2-s2.0-85086000823&doi=10.1016%2Fj.heliyon.2020.e04169&partnerID=40&md5=978819c8d4922a0bd1c89776b5007757 NS -	No	Not about maternal anemia and low birth weight
533	Huybregts L, Roberfroid D, Lanou H, Menten J, Meda N, Van Camp J, et al. Prenatal food supplementation fortified with multiple micronutrients increases birth length: A randomized controlled trial in rural Burkina Faso. Am J Clin Nutr [Internet]. 2009;90(6 PG-1593–1600):1593–600. Available from: https://www.scopus.com/inward/record.uri?eid=2-s2.0-72749120845&doi=10.3945%2Fajcn.2009.28253&partnerID…	No	Not about maternal anemia and low birth weight
534	Huynh B-T, Fievet N, Gbaguidi G, Dechavanne S, Borgella S, Guézo-Mévo B, et al. Influence of the timing of malaria infection during pregnancy on birth weight and on maternal anemia in Benin. Am J Trop Med Hyg [Internet]. 2011;85(2 PG-214–220):214–20. Available from: https://www.scopus.com/inward/record.uri?eid=2-s2.0-80051522999&doi=10.4269%2Fajtmh.2011.11-0103&partnerID=40&md5=734fc44de4286e0416…	No	Not about maternal anemia and low birth weight
535	HW U, AJ H, JR G, Briand V, Fievet N, Valea I, et al. Fetal sex and risk of pregnancy-associated malaria in Plasmodium falciparum-endemic regions: a meta-analysis. Sci Rep [Internet]. 2023;13(1 PG-10310):10310. Available from: NS -	No	Not about maternal anemia and low birth weight
536	HW U, JE C, Gutman J, Briand V, Fievet N, Valea I, et al. Maternal Malaria and Malnutrition (M3) initiative, a pooled birth cohort of 13 pregnancy studies in Africa and the Western Pacific. BMJ Open [Internet]. 2016;6(12 PG-e012697):e012697. Available from: NS -	No	Not about maternal anemia and low birth weight
537	HW U, Ome-Kaius M, Karl S, Singirok D, Siba P, Walker J, et al. Factors associated with ultrasound-aided detection of suboptimal fetal growth in a malaria-endemic area in Papua New Guinea. BMC Pregnancy Childbirth [Internet]. 2015;15(PG-83):83. Available from: NS -	No	Not about maternal anemia and low birth weight
538	HW U, Rosanas-Urgell A, LJ R, Ome-Kaius M, Jally S, AJ U, et al. Microscopic and submicroscopic Plasmodium falciparum infection, maternal anaemia and adverse pregnancy outcomes in Papua New Guinea: a cohort study. Malar J [Internet]. 2019;18(1 PG-302):302. Available from: NS -	No	Not about maternal anemia and low birth weight
539	HW U, V LL, Bleicher A, Ome-Kaius M, Karl S, JA S, et al. The relationship between markers of antenatal iron stores and birth outcomes differs by malaria prevention regimen-a prospective cohort study. BMC Med [Internet]. 2021;19(1 PG-236):236. Available from: NS -	No	Not about maternal anemia and low birth weight
540	I. A, A.-A. S, A.-R. A, B.O. A, Yaya S. Household cooking fuel type and childhood anaemia in sub-Saharan Africa: Analysis of cross-sectional surveys of 123, 186 children from 29 countries. BMJ Open [Internet]. 2021;11(7 PG-e048724):e048724. Available from: http://bmjopen.bmj.com/content/early/by/section NS -	No	Not about maternal anemia and low birth weight
541	I. D, T. E, T. G, A. G, A. T, Gerbi A. Prevalence of anemia and associated factors among term newborns in nekemte specialized hospital, Western Ethiopia. J Multidiscip Healthc [Internet]. 2021;14((Dereje) Department of Medicine, College of Health Sciences, Salale University, Oromia, Fiche, Ethiopia(Etefa, Gebremariam, Gerbi) Human Anatomy Unit, Department of Biomedical Sciences, Faculty of Medica…	No	Not about maternal anemia and low birth weight
542	I. F, P.E. A, B. E, Chinyere Ezeaka. Survival of extremely preterm neonates in a resource-limited setting. Iran J Neonatol [Internet]. 2019;10(3 PG-32–37):32–7. Available from: http://ijn.mums.ac.ir/article_13774_09481400bc906e52521ac49a057b3046.pdf NS -	No	Not about maternal anemia and low birth weight
543	I. T, M.O. Z, M.L. M, M. K, D. M, A. I, et al. Congenital Malaria and Its Associated Factors at Issaka Gazobi Maternity of Niamey in Niger. Int J Pediatr (United Kingdom) [Internet]. 2020;2020((Tahirou, Kamaye, Ibrahim, Daou, Soumana) Faculte de Science de la Sante, L’Universite de Niamey, Niger(Zara) Maternite Issaka Gazobi de Niamey, Niger(Moustapha, Daou) Universite Cheick Anta Diop de Dakar, …	No	Not about maternal anemia and low birth weight
544	I.B. F, A.B. M, I. O, B. E, A.T. O, E.A. A, et al. Rates and predictors of mortality of very low birthweight infants in three Nigerian tertiary hospitals. Acta Paediatr Int J Paediatr [Internet]. 2023;112(8 PG-1766–1773):1766–73. Available from: http://onlinelibrary.wiley.com/journal/10.1111/(ISSN)1651-2227 NS -	No	Not about maternal anemia and low birth weight
545	I.O. E, V. K, M.C. M, Y. S, H. B, O. G, et al. Similarities and differences in child development from birth to age 3 years by sex and across four countries: a cross-sectional, observational study. Lancet Glob Heal [Internet]. 2018;6(3 PG-279–291):e279–91. Available from: http://www.elsevier.com/journals/the-lancet-global-health/2214-109x NS -	No	Not about maternal anemia and low birth weight
546	I.O. O, E. L, K.P. M, G. D, C. D, S. A, et al. Active tuberculosis in HIV-exposed Tanzanian children up to 2 years of age: Early-life nutrition, multivitamin supplementation and other potential risk factors. J Trop Pediatr [Internet]. 2016;62(1 PG-29–37):29–37. Available from: http://tropej.oxfordjournals.org/ NS -	No	Not about maternal anemia and low birth weight
547	IA A, AF F. What is the Link between Malaria Prevention in Pregnancy and Neonatal Survival in Nigeria? Afr J Reprod Heal [Internet]. 2019;23(1 PG-139–149):139–49. Available from: NS -	No	Not about maternal anemia and low birth weight
548	IB F, Rotimi-Samuel A, OT A, KO M, FB A, VC E, et al. Retinopathy of prematurity and associated factors in Lagos, Nigeria. Paediatr Int Child Heal [Internet]. 2015;35(4 PG-324–8):324–8. Available from: NS -	No	Not about maternal anemia and low birth weight
549	Igboeli NU, Adibe MO, Ukwe C V, Aguwa CN. Comparison of the effectiveness of two-dose versus three-dose sulphadoxine-pyrimethamine in preventing adverse pregnancy outcomes in Nigeria. J Vector Borne Dis [Internet]. 2018;55(3 PG-197–202):197–202. Available from: NS -	No	Not about maternal anemia and low birth weight
550	Ikeako LC, Nwajiaku L. Grandmultiparity: Experience at Awka, Nigeria. Niger J Clin Pr [Internet]. 2010;13(3 PG-301–305):301–5. Available from: https://www.scopus.com/inward/record.uri?eid=2-s2.0-77956664060&partnerID=40&md5=513feb9754c4081d6c14ca4c01ef8ee6 NS -	No	Not about maternal anemia and low birth weight
551	Ilboudo B, LGB S, Traoré I, CZ M, Hervé H, Kinda M, et al. Effect of personalized home-based support for pregnant women on pregnancy outcomes: a cluster randomized trial. J Public Heal Afr [Internet]. 2022;13(3 PG-1939):1939. Available from: NS -	No	Not about maternal anemia and low birth weight
552	Ilboudo B, Traoré I, Méda CZ, Hien A, Kinda M, Dramaix-Wilmet M, et al. Prevalence and factors associated with anaemia in pregnant women in Cascades Region of Burkina Faso in 2012. Pan Afr Med J [Internet]. 2021;38(PG-). Available from: NS -	No	Not about maternal anemia and low birth weight
553	Ilesanmi AO, Fawole O, Olaleye DO, Arowojolu A. Pregnancy outcome in the elderly primigravidae. J Obs Gynaecol [Internet]. 1998;18(1 PG-40–43):40–3. Available from: https://www.scopus.com/inward/record.uri?eid=2-s2.0-0031983933&doi=10.1080%2F01443619868253&partnerID=40&md5=3e7094f98cc670f26166fd99d3b6d078 NS -	No	Not about maternal anemia and low birth weight
554	Isaksen AB, Østbye T, Mmbaga BT, Daltveit AK. Alcohol consumption among pregnant women in Northern Tanzania 2000-2010: A registry-based study. BMC Pregnancy Childbirth [Internet]. 2015;15(1 PG-). Available from: https://www.scopus.com/inward/record.uri?eid=2-s2.0-84940748185&doi=10.1186%2Fs12884-015-0630-0&partnerID=40&md5=7dfba43b5d9043280d7c2ed23ea42e82 NS -	No	Not about maternal anemia and low birth weight
555	ISRCT studyN12394097. Safety and efficacy of artemether-lumefantrine therapy for Intermittent Preventive Treatment in pregnancy in Uganda. 2006;(PG-). Available from: https://www.cochranelibrary.com/central/doi/10.1002/central/CN-01850834/full NS -	No	Not about maternal anemia and low birth weight
556	ISRCT studyN15116516. Enhancing nutrition and infection treatment during pregnancy for maternal and child health in Ethiopia (ENAT). 2020;(PG-). Available from: https://www.cochranelibrary.com/central/doi/10.1002/central/CN-02188368/full NS -	No	Not about maternal anemia and low birth weight
557	ISRCT studyN45944555. Assessing the benefits of using effective malaria diagnostic tests in preventing complications associated with malaria in pregnancy in a high-risk malaria area of Nchelenge in Zambia. 2024;(PG-). Available from: https://www.cochranelibrary.com/central/doi/10.1002/central/CN-02689899/full NS -	No	Not about maternal anemia and low birth weight
558	ISRCT studyN63484804. The use of iron administered as an infusion into a vein compared to the use of iron tablets taken by mouth for treating Nigerian women with iron deficiency anaemia during pregnancy. 2020;(PG-). Available from: https://www.cochranelibrary.com/central/doi/10.1002/central/CN-02242173/full NS -	No	Not about maternal anemia and low birth weight
559	ISRCT studyN69800930. Scheduled screening versus preventive treatment for the control of malaria in pregnancy in Malawi: a randomized controlled trial. 2011;(PG-). Available from: https://www.cochranelibrary.com/central/doi/10.1002/central/CN-01839881/full NS -	No	Not about maternal anemia and low birth weight
560	ISRCT studyN88917252. The effect of an enhanced antenatal care package for the control of malaria and anaemia in pregnancy in Ghana. 2015;(PG-). Available from: https://www.cochranelibrary.com/central/doi/10.1002/central/CN-01876802/full NS -	No	Not about maternal anemia and low birth weight
561	Izadnegahdar R, Fox MP, Jeena P, Qazi SA, Thea DM. Revisiting pneumonia and exposure status in infants born to HIV-infected mothers. Pediatr Infect Dis J [Internet]. 2014;33(1 PG-70–72):70–2. Available from: https://www.scopus.com/inward/record.uri?eid=2-s2.0-84891538526&doi=10.1097%2FINF.0b013e31829f0ade&partnerID=40&md5=36cb9ae196eae384c8770d1025fe0ff2 NS -	No	Not about maternal anemia and low birth weight
562	J KT, T ZM, Mitashi P, Maketa V, HDFH S, PF M, et al. Prevention of Malaria in Pregnant Women and Its Effects on Maternal and Child Health, the Case of Centre Hospitalier de Kingasani II in the Democratic Republic of the Congo. Trop Med Infect Dis [Internet]. 2024;9(5 PG-). Available from: NS -	No	Not about maternal anemia and low birth weight
563	J. L, V.L. M, W. P-O, Taylor S M. Associations between Antenatal Syphilis Test Results and Adverse Pregnancy Outcomes in Western Kenya. Am J Trop Med Hyg [Internet]. 2022;107(2 PG-401–406):401–6. Available from: https://www.ajtmh.org/view/journals/tpmd/107/2/article-p401.xml NS -	No	Not about maternal anemia and low birth weight
564	J. M, J. W, Pebalo P F. Chronicles of an uncommon term abdominal pregnancy with successful outcome: a case report. J Med Case Rep [Internet]. 2024;18(1 PG-61):61. Available from: http://https//jmedicalcasereports.biomedcentral.com NS -	No	Not about maternal anemia and low birth weight
565	J. O, G.D. A, Tagbor H. Trends of malaria infection in pregnancy in Ghana over the past two decades: a review. Malar J [Internet]. 2022;21(1 PG-3):3. Available from: http://www.malariajournal.com/home/ NS -	No	Not about maternal anemia and low birth weight
566	J. R, D. H, D. M, Gebhardt G. An audit of stillborn babies in mothers with diabetes mellitus at a tertiary South African Hospital. J Endocrinol Metab Diabetes South Africa [Internet]. 2017;22(2 PG-26–30):26–30. Available from: http://www.tandfonline.com/doi/pdf/10.1080/16089677.2017.1331652 NS -	No	Not about maternal anemia and low birth weight
567	J.C. M, J.J. Y, S.K. N, Mwampagatwa I H. Rationale of indications for caesarean delivery and associated factors among primigravidae in Tanzania. J Taibah Univ Med Sci [Internet]. 2021;16(3 PG-350–358):350–8. Available from: http://www.elsevier.com/journals/journal-of-taibah-university-medical-sciences/1658-3612 NS -	No	Not about maternal anemia and low birth weight
568	J.F. F, R.M. O, M.H. M, A.L. B, Elliott A M. Praziquantel for the treatment of schistosomiasis during human pregnancy. Bull World Health Organ [Internet]. 2018;96(1 PG-59–65):59–65. Available from: http://www.who.int/entity/bulletin/volumes/96/1/17-198879.pdf NS -	No	Not about maternal anemia and low birth weight
569	J.K. S, L.B.M. O, F. M, S. J, S.S. K, Al Boot Almarri N M J. Infantile Sandhoff disease with ventricular septal defect: a case report. J Med Case Rep [Internet]. 2022;16(1 PG-317):317. Available from: https://jmedicalcasereports.biomedcentral.com/ NS -	No	Not about maternal anemia and low birth weight
570	J.L. F, A. F, S. V, A.J. L, J.L. W, K.S. C, et al. Vitamin B12 supplementation during pregnancy for maternal and child health outcomes. Cochrane Database Syst Rev [Internet]. 2024;2024(1 PG-CD013823):CD013823. Available from: https://www.cochranelibrary.com/cdsr/table-of-contents NS -	No	Not about maternal anemia and low birth weight
571	J.L. F, H.S. H, A. P, S. M, P. N, T.D. C, et al. Anemia and Micronutrient Status during Pregnancy, and Their Associations with Obstetric and Infant Outcomes among HIV-Infected Ugandan Women Receiving Antiretroviral Therapy. Curr Dev Nutr [Internet]. 2020;4(5 PG-nzaa075):nzaa075. Available from: https://academic.oup.com/cdn NS -	No	Not about maternal anemia and low birth weight
572	J.M. L, C.P. D, L.M. A, J.K. G, P. W, J.-S. W, et al. Maternal aflatoxin exposure during pregnancy and adverse birth outcomes in Uganda. Matern Child Nutr [Internet]. 2019;15(2 PG-e12701):e12701. Available from: http://onlinelibrary.wiley.com/journal/10.1111/(ISSN)1740-8709 NS -	No	Not about maternal anemia and low birth weight
573	JA A, AY I, ET A, Otu T, HI A. Daily versus twice daily dose of ferrous sulphate supplementation in pregnant women: A randomized clinical trial. Niger J Clin Pr [Internet]. 2019;22(8 PG-1132–1139):1132–9. Available from: NS -	No	Not about maternal anemia and low birth weight
574	Jackson RT, Jackson FLC, Yu S. The relationship between third trimester maternal weight gain, hematologic status and infant birthweight in liberian mothers. Ecol Food Nutr [Internet]. 1993;30(3-4 PG-309–319):309–19. Available from: https://www.scopus.com/inward/record.uri?eid=2-s2.0-0027798236&doi=10.1080%2F03670244.1993.9991344&partnerID=40&md5=d020bd73f31dfafb3a5514381e2b48d3 NS -	No	Not about maternal anemia and low birth weight
575	Jackson-Gibson M, Zash R, Mussa A, Caniglia EC, Diseko M, Mayondi G, et al. High risk of adverse birth outcomes among adolescents living with HIV in Botswana compared to adult women living with HIV and adolescents without HIV. BMC Pregnancy Childbirth [Internet]. 2022;22(1 PG-). Available from: https://www.scopus.com/inward/record.uri?eid=2-s2.0-85129161795&doi=10.1186%2Fs12884-022-04687-y&partne…	No	Not about maternal anemia and low birth weight
576	Jagannathan P, Kakuru A, Okiring J, Muhindo MK, Natureeba P, Nakalembe M, et al. Dihydroartemisinin-piperaquine for intermittent preventive treatment of malaria during pregnancy and risk of malaria in early childhood: a randomized controlled trial. 2018;15(7 PG-e1002606):e1002606. Available from: https://www.cochranelibrary.com/central/doi/10.1002/central/CN-01629219/full NS -	No	Not about maternal anemia and low birth weight
577	Jajosky RP, Jajosky AN, Jajosky PG. “Dual-gene” malaria-resistance: Therapeutically-rational exchange (T-REX) of group-O sickle trait and group-O C-traittrait red blood cells can be evaluated in Benin and Nigeria. Transfus Apher Sci [Internet]. 2020;59(3 PG-). Available from: https://www.scopus.com/inward/record.uri?eid=2-s2.0-85078864708&doi=10.1016%2Fj.transci.2020.102733&partnerID=40&md5=e3998…	No	Not about maternal anemia and low birth weight
578	James LF. Syndromes of locoweed poisoning in livestock. Clin Toxicol [Internet]. 1972;5(4 PG-567–573):567–73. Available from: https://www.scopus.com/inward/record.uri?eid=2-s2.0-0015466429&doi=10.3109%2F15563657208991031&partnerID=40&md5=e095f82f143cb264ff57f0703aafd238 NS -	No	Not about maternal anemia and low birth weight
579	JC D, S SS, YD ME, BC N, EV CF, JD B, et al. Impact of placental Plasmodium falciparum malaria infection on the Cameroonian maternal and neonate’s plasma levels of some cytokines known to regulate T cells differentiation and function. Malar J [Internet]. 2016;15(1 PG-561):561. Available from: NS -	No	Not about maternal anemia and low birth weight
580	JC N, EK S, FM G. Utilization of health facilities and maternal malaria prevention strategies by pregnant women in Kajiado County, a highland pastoral area of Kenya with low malaria transmission. Malariaworld J [Internet]. 2017;8(PG-5):5. Available from: NS -	No	Not about maternal anemia and low birth weight
581	JC P, Mwapasa V, Kalilani L, FO TK, Khairallah C, KL T, et al. Absence of Association Between Sickle Trait Hemoglobin and Placental Malaria Outcomes. Am J Trop Med Hyg [Internet]. 2016;94(5 PG-1002–7):1002–7. Available from: NS -	No	Not about maternal anemia and low birth weight
582	JE M, JC D, CJ V, Kobawila C, Ntoumi F. Plasmodium falciparum multiplicity of infection and pregnancy outcomes in Congolese women from southern Brazzaville, Republic of Congo. Malar J [Internet]. 2022;21(1 PG-114):114. Available from: NS -	No	Not about maternal anemia and low birth weight
583	JE M, Blum J, TD R, FN B. Congenital malaria and neonatal bacterial co-infection in twins prematurely born to a mother with sickle-cell anaemia in the Democratic Republic of the Congo. Malariaworld J [Internet]. 2017;8(PG-14):14. Available from: NS -	No	Not about maternal anemia and low birth weight
584	JE W, Cairns M, Njie F, S LQ, Awine T, Oduro A, et al. The Performance of a Rapid Diagnostic Test in Detecting Malaria Infection in Pregnant Women and the Impact of Missed Infections. Clin Infect Dis [Internet]. 2016;62(7 PG-837–844):837–44. Available from: NS -	No	Not about maternal anemia and low birth weight
585	Jejaw M, Teshale G, Yazachew L, Dellie E, Debie A. Adverse birth outcome among women who gave birth at the University of Gondar comprehensive specialized hospital, Northwest Ethiopia. BMC Pregnancy Childbirth [Internet]. 2024;24(1 PG-). Available from: https://www.scopus.com/inward/record.uri?eid=2-s2.0-85190660956&doi=10.1186%2Fs12884-024-06478-z&partnerID=40&md5=6ee532011e0622d57bff458750c57bfd…	No	Not about maternal anemia and low birth weight
586	Jessani S, Saleem S, MK H, SS G, RJ D, JL M, et al. Association of haemoglobin levels in the first trimester and at 26-30 weeks with fetal and neonatal outcomes: a secondary analysis of the Global Network for Women’s and Children’s Health’s ASPIRIN Trial. BJOG [Internet]. 2021;128(9 PG-1487–1496):1487–96. Available from: NS -	No	Did not include entire population
587	Jesson J, DL D, M AF, Malateste K, Yonaba C, MS N, et al. Malnutrition, Growth Response and Metabolic Changes Within the First 24 Months After ART Initiation in HIV-infected Children Treated Before the Age of 2 Years in West Africa. Pediatr Infect Dis J [Internet]. 2018;37(8 PG-781–787):781–7. Available from: NS -	No	Not about maternal anemia and low birth weight
588	Jiménez BC, Cuadros-Tito P, Ruiz-Giardin JM, Rojo-Marcos G, Cuadros-González J, Canalejo E, et al. Imported malaria in pregnancy in Madrid. Malar J [Internet]. 2012;11(PG-). Available from: https://www.scopus.com/inward/record.uri?eid=2-s2.0-84861100460&doi=10.1186%2F1475-2875-11-112&partnerID=40&md5=17407971d94a8ac6cc34e67d0622003f NS -	No	Not about maternal anemia and low birth weight
589	JK A-K, LN K, HF M, GB W, TO A, IU NS, et al. Coverage and effectiveness of intermittent preventive treatment in pregnancy with sulfadoxine-pyrimethamine (IPTp-SP) on adverse pregnancy outcomes in the Mount Cameroon area, South West Cameroon. Malar J [Internet]. 2020;19(1 PG-100):100. Available from: NS -	No	Not about maternal anemia and low birth weight
590	JK D, Hoodbhoy Z, RA S, AZ B, NG V-R, Z WP, et al. Lipid-based nutrient supplements for maternal, birth, and infant developmental outcomes. Cochrane Database Syst Rev [Internet]. 2018;8(8 PG-CD012610):CD012610. Available from: NS -	No	Not about maternal anemia and low birth weight
591	JL T-A, CE A, SE O. Comparative impact of pharmacological treatments for gestational diabetes on neonatal anthropometry independent of maternal glycaemic control: A systematic review and meta-analysis. PLoS Med [Internet]. 2020;17(5 PG-e1003126):e1003126. Available from: NS -	No	Not about maternal anemia and low birth weight
592	John CO, Korubo K, Ogu R, Mmom CF, Mba AG, Chidiadi E-A, et al. Management of aplastic anaemia in pregnancy in a resource poor centre. Pan Afr Med J [Internet]. 2016;24(PG-). Available from: https://www.scopus.com/inward/record.uri?eid=2-s2.0-84989306595&doi=10.11604%2Fpamj.2016.24.277.9880&partnerID=40&md5=e07d4fa87fb006df8d57753465c5c64b NS -	No	Not about maternal anemia and low birth weight
593	Jones AD, Acharya Y, Galway LP. Urbanicity Gradients Are Associated with the Household- and Individual-Level Double Burden of Malnutrition in Sub-Saharan Africa. J Nutr [Internet]. 2016;146(6 PG-1257–1267):1257–67. Available from: NS -	No	Not about maternal anemia and low birth weight
594	Jorgensen JM, Ashorn P, Ashorn U, Baldiviez LM, Gondwe A, Maleta K, et al. Effects of lipid-based nutrient supplements or multiple micronutrient supplements compared with iron and folic acid supplements during pregnancy on maternal haemoglobin and iron status. Matern Child Nutr [Internet]. 2018;14(4 PG-). Available from: https://www.scopus.com/inward/record.uri?eid=2-s2.0-85053802503&doi=10.1111%…	No	Not about maternal anemia and low birth weight
595	Joseph O, Biodun O, Michael E. Pregnancy outcome among HIV positive women receiving antenatal HAART versus untreated maternal HIV infection. J Coll Phys Surg Pak [Internet]. 2011;21(6 PG-356–359):356–9. Available from: https://www.scopus.com/inward/record.uri?eid=2-s2.0-79958822683&partnerID=40&md5=9481d873437a99f8b4534e1430c690b6 NS -	No	Not about maternal anemia and low birth weight
596	K. A, P. A, R.M. C, J. C, S. D, J. H, et al. Global Call to Action to scale-up coverage of intermittent preventive treatment of malaria in pregnancy: Seminar report. Malar J [Internet]. 2015;14(1 PG-206):206. Available from: http://www.malariajournal.com/home/ NS -	No	Not about maternal anemia and low birth weight
597	K. N, D. M, A. M, Rumanyika R. Predictors of foeto-maternal outcome of patients with abruptio placenta at bugando medical centre, tanzania. Tanzan J Health Res [Internet]. 2016;18(1 PG-). Available from: http://www.ajol.info/index.php/thrb/article/download/109505/117489 NS -	No	Not about maternal anemia and low birth weight
598	K. T, S.H. G, C. L, G.T. H-C, M. R, Y.G. M, et al. Chronic aflatoxin exposure during pregnancy is associated with lower fetal growth trajectories: a prospective cohort from the Butajira Nutrition, Mental Health, and Pregnancy (BUNMAP) Study in rural Ethiopia. Am J Clin Nutr [Internet]. 2022;116(6 PG-1634–1641):1634–41. Available from: https://www.sciencedirect.com/journal/the-american-journal-of-…	No	Not about maternal anemia and low birth weight
599	K.B. O, S.L. H, Finlayson H. A retrospective review of Listeria monocytogenes infection at tygerberg children’s hospital, Cape Town, South Africa, 2006 to 2016: Is empirical ampicillin still indicated after the first month of life? South African Med J [Internet]. 2018;108(11 PG-937–943):937–43. Available from: http://www.samj.org.za/index.php/samj/article/download/12460/8666 NS -	No	Not about maternal anemia and low birth weight
600	K.G. T, M.L. E, M.A. G, A.G. N, Kebede E T. A five-year trend in pre-eclampsia admission and factors associated with inpatient eclampsia: A retrospective study from a resource-limited hospital in northeast Ethiopia. BMJ Open [Internet]. 2021;11(2 PG-e040594):e040594. Available from: http://bmjopen.bmj.com/content/early/by/section NS -	No	Not about maternal anemia and low birth weight
601	K.S. O, O.F. O, S. J-O, B.O. H, O.J. A, C.M. N, et al. Effects of selenium supplementation on pregnancy outcomes and disease progression in HIV-infected pregnant women in Lagos: A randomized controlled trial. Int J Gynecol Obstet [Internet]. 2021;153(3 PG-533–541):533–41. Available from: http://obgyn.onlinelibrary.wiley.com/hub/journal/10.1002/(ISSN)1879-3479/ NS -	No	Not about maternal anemia and low birth weight
602	KA B, HG G. Logistic regression analysis on the determinants of stillbirth in Ethiopia. Matern Heal Neonatol Perinatol [Internet]. 2016;2(PG-10):10. Available from: NS -	No	Not about maternal anemia and low birth weight
603	KA D, CJ W, Barnett W, RT N, AM R, JAM S, et al. Risk and protective factors for child development: An observational South African birth cohort. PLoS Med [Internet]. 2019;16(9 PG-e1002920):e1002920. Available from: NS -	No	Not about maternal anemia and low birth weight
604	KA E, Adam I, EM M, TA A, MS E, AA I, et al. Prevalence and determinants of anaemia in women of reproductive age in Sudan: analysis of a cross-sectional household survey. BMC Public Health [Internet]. 2020;20(1 PG-1125):1125. Available from: NS -	No	Not about maternal anemia and low birth weight
605	KA R, FM A, AA A, TG A, IA D. Risk Factors for Postcesarean Wound Infection in a Tertiary Hospital in Lagos, Nigeria. Niger Med J [Internet]. 2020;61(5 PG-262–268):262–8. Available from: NS -	No	Not about maternal anemia and low birth weight
606	Kabahenda MK, Stoecker BJ. Associations between maternal dietary intake and nutritional status with fetal growth at 14 to 26 weeks gestation: a cross- sectional study. BMC Nutr [Internet]. 2024;10(1 PG-). Available from: https://www.scopus.com/inward/record.uri?eid=2-s2.0-85194158825&doi=10.1186%2Fs40795-024-00885-3&partnerID=40&md5=b465e4129024bde9f1ca917a809ef52e NS -	No	Not about maternal anemia and low birth weight
607	Kabuya JBB, Ippolito MM, Sikalima J, Tende C, Champo D, Mwakazanga D, et al. Safety and efficacy of intermittent presumptive treatment with sulfadoxine-pyrimethamine using rapid diagnostic test screening and treatment with dihydroartemisinin-piperaquine at the first antenatal care visit (IPTp-SP plus ): study protocol for a random. Trials [Internet]. 2021;22(1 PG-). Available from: NS -	No	Not about maternal anemia and low birth weight
608	Kabuya J-BB, Ippolito MM, Sikalima J, Tende C, Champo D, Mwakazanga D, et al. Safety and efficacy of intermittent presumptive treatment with sulfadoxine-pyrimethamine using rapid diagnostic test screening and treatment with dihydroartemisinin-piperaquine at the first antenatal care visit (IPTp-SP+): study protocol for a randomized . Trials [Internet]. 2021;22(1 PG-). Available from: https://www.s…	No	Not about maternal anemia and low birth weight
609	Kajubi R, Ochieng T, Kakuru A, Jagannathan P, Nakalembe M, Ruel T, et al. Intermittent preventive therapy with sulphadoxine-pyrimethamine versus dihydroartemisinin-piperaquine for the prevention of malaria and improvement of birth outcomes. 2018;99(4 PG-543):543. Available from: https://www.cochranelibrary.com/central/doi/10.1002/central/CN-01935090/full NS -	No	Not about maternal anemia and low birth weight
610	Kajubi R, Ochieng T, Kakuru A, Jagannathan P, Nakalembe M, Ruel T, et al. Monthly Sulfadoxine-Pyrimethamine Versus Dihydroartemisinin-Piperaquine for Intermittent Preventive Treatment of Malaria in Pregnancy: a Double-blind, Randomised, Controlled, Superiority Trial. 2019;74(9 PG-514‐516):514‐516. Available from: https://www.cochranelibrary.com/central/doi/10.1002/central/CN-02118201/full NS -	No	Not about maternal anemia and low birth weight
611	Kakuru A, Jagannathan P, Muhindo MK, Natureeba P, Awori P, Nakalembe M, et al. Dihydroartemisinin-piperaquine for the prevention of malaria in pregnancy. New Engl J Med [Internet]. 2016;374(10 PG-928–939):928–39. Available from: https://www.scopus.com/inward/record.uri?eid=2-s2.0-84960414013&doi=10.1056%2FNEJMoa1509150&partnerID=40&md5=7d30e1040fbc72956820146ea2d462e7 NS -	No	Not about maternal anemia and low birth weight
612	Kakuru A, Muhindo M, Natureeba P, Awori P, Nakalembe M, Cohan D, et al. Intermittent preventive treatment of malaria in HIV-uninfected pregnant women with dihydroartemisinin-piperaquine: a double blinded randomized controlled trial. 2015;93(4 PG-368‐369):368‐369. Available from: https://www.cochranelibrary.com/central/doi/10.1002/central/CN-01249905/full NS -	No	Not about maternal anemia and low birth weight
613	Kalanda BF, Van Buuren S, Verhoeff FH, Brabin BJ. Anthropometry of fetal growth in rural Malawi in relation to maternal malaria and HIV status. Arch Dis Child Fetal Neonatal Ed [Internet]. 2005;90(2 PG-161–165):F161–5. Available from: https://www.scopus.com/inward/record.uri?eid=2-s2.0-14744290432&doi=10.1136%2Fadc.2004.054650&partnerID=40&md5=5d3f10d1db15f079a3a97d81ff9288e6 NS -	No	Not about maternal anemia and low birth weight
614	Kalanda BF, Verhoeff FH, Chimsuku L, Harper G, Brabin BJ. Adverse birth outcomes in a malarious area. Epidemiol Infect [Internet]. 2006;134(3 PG-659–666):659–66. Available from: https://www.scopus.com/inward/record.uri?eid=2-s2.0-33646130869&doi=10.1017%2FS0950268805005285&partnerID=40&md5=b7aeb43b2078d750b669b7e1ecde8d0a NS -	No	Not about maternal anemia and low birth weight
615	Kalanda B, Verhoeff F, le Cessie S, Brabin J. Low birth weight and fetal anaemia as risk factors for infant morbidity in rural Malawi. Malawi Med J [Internet]. 2009;21(2 PG-69–74):69–74. Available from: https://www.scopus.com/inward/record.uri?eid=2-s2.0-76849100044&doi=10.4314%2Fmmj.v21i2.44553&partnerID=40&md5=037961754a296a9692f62193fd3c2bad NS -	No	Not about maternal anemia and low birth weight
616	Kalezi ZE, Kisenge R, Naburi H, Simbila AN, Mkony M, Leyna G. Prevalence of anaemia and associated factors among preterm infants at six weeks chronological age at Muhimbili National Hospital, Dar es Salaam, Tanzania: a cross-sectional study. Pan Afr Med J [Internet]. 2023;44(PG-). Available from: NS -	No	Not about maternal anemia and low birth weight
617	Kalilani L, Mofolo I, Chaponda M, Rogerson SJ, Alker AP, Kwiek JJ, et al. A randomized controlled pilot trial of azithromycin or artesunate added to sulfadoxine-pyrimethamine as treatment for malaria in pregnant women. PLoS One [Internet]. 2007;2(11 PG-). Available from: https://www.scopus.com/inward/record.uri?eid=2-s2.0-43149110788&doi=10.1371%2Fjournal.pone.0001166&partnerID=40&md5=d47ebbf53e1…	No	RCT study
618	Kalilani L, Mofolo I, Chaponda M, Rogerson SJ, Meshnick SR. The effect of timing and frequency of Plasmodium falciparum infection during pregnancy on the risk of low birth weight and maternal anemia. Trans R Soc Trop Med Hyg [Internet]. 2010;104(6 PG-416–422):416–22. Available from: https://www.scopus.com/inward/record.uri?eid=2-s2.0-77952668840&doi=10.1016%2Fj.trstmh.2010.01.013&partnerID=40&md5…	No	Not about maternal anemia and low birth weight
619	Kang H, Kreuels B, Adjei O, Krumkamp R, May J, Small DS. The causal effect of malaria on stunting: A Mendelian randomization and matching approach. Int J Epidemiol [Internet]. 2013;42(5 PG-1390–1398):1390–8. Available from: https://www.scopus.com/inward/record.uri?eid=2-s2.0-84886440375&doi=10.1093%2Fije%2Fdyt116&partnerID=40&md5=6fc80d17d174ade138ec4bb9b205c3de NS -	No	Not about maternal anemia and low birth weight
620	Kanté AM, Nathan R, Helleringer S, Sigilbert M, Levira F, Masanja H, et al. The contribution of reduction in malaria as a cause of rapid decline of under-five mortality: Evidence from the Rufiji Health and Demographic Surveillance System (HDSS) in rural Tanzania. Malar J [Internet]. 2014;13(1 PG-). Available from: https://www.scopus.com/inward/record.uri?eid=2-s2.0-84901389176&doi=10.1186%2F1475-…	No	Not about maternal anemia and low birth weight
621	Kapesi V, Moshi B, Kyejo W, Jusabani A, Mgonja M, Kaguta M. Couvelaire uterus in a previable pregnancy: Complication in abruptio placenta, case series from Tanzanian tertiary hospital. Int J Surg Case Rep [Internet]. 2023;102(PG-). Available from: https://www.scopus.com/inward/record.uri?eid=2-s2.0-85145722055&doi=10.1016%2Fj.ijscr.2022.107862&partnerID=40&md5=ad6ebc42843f90af26466e531a3f6a17 NS -	No	Not about maternal anemia and low birth weight
622	Kasonka L, Makasa M, Marshall T, Chisenga M, Sinkala M, Chintu C, et al. Risk factors for subclinical mastitis among HIV-infected and uninfected women in Lusaka, Zambia. Paediatr Perinat Epidemiol [Internet]. 2006;20(5 PG-379–391):379–91. Available from: https://www.scopus.com/inward/record.uri?eid=2-s2.0-33747361407&doi=10.1111%2Fj.1365-3016.2006.00746.x&partnerID=40&md5=cb17b59a76220c33e503e747…	No	Not about maternal anemia and low birth weight
623	Kassa BG, Asnkew S, Ayele AD, Nigussie AA, Demilew BC, Mihirete GN. Preeclampsia and its determinants in Ethiopia: A systematic review and meta-analysis. PLoS One [Internet]. 2023;18(11 November PG-). Available from: https://www.scopus.com/inward/record.uri?eid=2-s2.0-85176756037&doi=10.1371%2Fjournal.pone.0287038&partnerID=40&md5=451c0156f8057564b59cf3712e69c9fe NS -	No	Not about maternal anemia and low birth weight
624	Kasumba IN, Nalunkuma AJ, Mujuzi G, Kitaka FS, Byaruhanga R, Okong P, et al. Low birthweight associated with maternal anaemia and Plasmodium falciparum infection during pregnancy, in a peri-urban/urban area of low endemicity in Uganda. Ann Trop Med Parasitol [Internet]. 2000;94(1 PG-7–13):7–13. Available from: https://www.scopus.com/inward/record.uri?eid=2-s2.0-0033977440&doi=10.1080%2F00034983.2…	No	Not about maternal anemia and low birth weight
625	Kaye D. Antenatal and intrapartum risk factors for birth asphyxia among emergency obstetric referrals in Mulago Hospital, Kampala, Uganda. East Afr Med J [Internet]. 2003;80(3 PG-140–143):140–3. Available from: https://www.scopus.com/inward/record.uri?eid=2-s2.0-0037562858&partnerID=40&md5=bef0ed4bf1152e7dfee385d3a68b073d NS -	No	Not about maternal anemia and low birth weight
626	Kaye DK, Mirembe FM, Bantebya G, Johansson A, Ekstrom AM. Domestic violence during pregnancy and risk of low birthweight and maternal complications: A prospective cohort study at Mulago Hospital, Uganda. Trop Med Int Heal [Internet]. 2006;11(10 PG-1576–1584):1576–84. Available from: https://www.scopus.com/inward/record.uri?eid=2-s2.0-33748989523&doi=10.1111%2Fj.1365-3156.2006.01711.x&partnerID=40…	No	Not about maternal anemia and low birth weight
627	Kayentao K, Kodio M, Newman RD, Maiga H, Doumtabe D, Ongoiba A, et al. Comparison of intermittent preventive treatment with chemoprophylaxis for the prevention of malaria during pregnancy in Mali. J Infect Dis [Internet]. 2005;191(1 PG-109–116):109–16. Available from: https://www.scopus.com/inward/record.uri?eid=2-s2.0-19944402499&doi=10.1086%2F426400&partnerID=40&md5=03861cac57ca8cc16bf2484dfc8a…	No	Not about maternal anemia and low birth weight
628	Kayentao K, Mungai M, Parise M, Kodio M, Keita AS, Coulibaly D, et al. Assessing malaria burden during pregnancy in Mali. Acta Trop [Internet]. 2007;102(2 PG-106–112):106–12. Available from: https://www.scopus.com/inward/record.uri?eid=2-s2.0-34250166172&doi=10.1016%2Fj.actatropica.2007.04.005&partnerID=40&md5=8d2907eeb7ecb6bd74ab1f37017c86f5 NS -	No	Not about maternal anemia and low birth weight
629	Kayiba NK, Yobi DM, Tchakounang VRK, Mvumbi DM, Kabututu PZ, Devleesschauwer B, et al. Evaluation of the usefulness of intermittent preventive treatment of malaria in pregnancy with sulfadoxine-pyrimethamine in a context with increased resistance of Plasmodium falciparum in Kingasani Hospital, Kinshasa in the Democratic Republic of C. Infect Genet Evol [Internet]. 2021;94(PG-). Available from: NS…	No	Not about maternal anemia and low birth weight
630	Kayiba NK, Yobi DM, Tchakounang VRK, Mvumbi DM, Kabututu PZ, Devleesschauwer B, et al. Evaluation of the usefulness of intermittent preventive treatment of malaria in pregnancy with sulfadoxine-pyrimethamine in a context with increased resistance of Plasmodium falciparum in Kingasani Hospital, Kinshasa in the Democratic Republic of Congo. Infec Genet Evol [Internet]. 2021;94(PG-). Available from:…	No	Not about maternal anemia and low birth weight
631	KE M, Chalwe V, BL K, Nambozi M, Mubikayi L, CK M, et al. Evaluation of sulphadoxine-pyrimethamine for intermittent preventive treatment of malaria in pregnancy: a retrospective birth outcomes study in Mansa, Zambia. Malar J [Internet]. 2015;14(PG-69):69. Available from: NS -	No	Not about maternal anemia and low birth weight
632	Kebede AN, Sahile AT, Kelile BC. Dietary Diversity and Associated Factors Among Pregnant Women in Addis Ababa, Ethiopia, 2021. Int J Public Health [Internet]. 2022;67(PG-). Available from: NS -	No	Not about maternal anemia and low birth weight
633	Kejo D, PM P, Martin H, ME K, TC M. Prevalence and predictors of anemia among children under 5 years of age in Arusha District, Tanzania. Pediatr Heal Med Ther [Internet]. 2018;9(PG-9-15):9–15. Available from: NS -	No	Not about maternal anemia and low birth weight
634	Kekana LS, Sebitloane MH. Ingestion of herbal medication during pregnancy and adverse perinatal outcomes. S Afr J Obs Gyn [Internet]. 2020;26(2 PG-1–5):1–5. Available from: https://www.scopus.com/inward/record.uri?eid=2-s2.0-85099712480&doi=10.7196%2Fsajog.1615&partnerID=40&md5=70fbb73ad0045fe0eeca345a87122e44 NS -	No	Not about maternal anemia and low birth weight
635	Kelkay B, Omer A, Teferi Y, Moges Y. Factors Associated with Singleton Preterm Birth in Shire Suhul General Hospital, Northern Ethiopia, 2018. J Pregnancy [Internet]. 2019;2019(PG-4629101):4629101. Available from: NS -	No	Not about maternal anemia and low birth weight
636	Khattab A, Kremsner PG, Meri S. Complement activation in primiparous women from a malaria endemic area is associated with reduced birthweight. Placenta [Internet]. 2013;34(2 PG-162–167):162–7. Available from: https://www.scopus.com/inward/record.uri?eid=2-s2.0-84873299942&doi=10.1016%2Fj.placenta.2012.11.030&partnerID=40&md5=90776d9b583cb15a2d00414582a3337d NS -	No	Not about maternal anemia and low birth weight
637	Khattab A, Reinhardt C, Staalsoe T, Fievet N, Kremsner PG, Deloron P, et al. Analysis of IgG with specificity for variant surface antigens expressed by placental Plasmodium falciparum isolates. Malar J [Internet]. 2004;3(PG-). Available from: https://www.scopus.com/inward/record.uri?eid=2-s2.0-4844224515&doi=10.1186%2F1475-2875-3-21&partnerID=40&md5=e975d080c2ad19b56e89da6d884a1ca2 NS -	No	Not about maternal anemia and low birth weight
638	Kibr G. A Narrative Review of Nutritional Malpractices, Motivational Drivers, and Consequences in Pregnant Women: Evidence from Recent Literature and Program Implications in Ethiopia. ScientificWorldJournal [Internet]. 2021;2021(PG-5580039):5580039. Available from: NS -	No	Not about maternal anemia and low birth weight
639	Kidanto HL, Mogren I, Lindmark G, Massawe SN, Nystrom L. Risks for preterm delivery and low birth weight are independently increased by severity of maternal anaemia. S Afr Med J [Internet]. 2009;99(2 PG-98–102):98–102. Available from: https://www.scopus.com/inward/record.uri?eid=2-s2.0-66149137309&partnerID=40&md5=49187fcd592df6628c25dd51dc872ed1 NS -	No	Not about maternal anemia and low birth weight
640	Kinsley B. Achieving better outcomes in pregnancies complicated by type 1 and type 2 diabetes mellitus. Clin Ther [Internet]. 2007;29(SUPPL. D PG-S153-S160):S153–60. Available from: https://www.scopus.com/inward/record.uri?eid=2-s2.0-38049067031&doi=10.1016%2Fj.clinthera.2007.12.015&partnerID=40&md5=e4f1e3097d63417d71aeee92f77ac43e NS -	No	Not about maternal anemia and low birth weight
641	Kintu K, Malaba TR, Nakibuka J, Papamichael C, Colbers A, Byrne K, et al. Dolutegravir versus efavirenz in women starting HIV therapy in late pregnancy (DolPHIN-2): an open-label, randomised controlled trial. Lancet HIV [Internet]. 2020;7(5 PG-332–339):e332–9. Available from: https://www.scopus.com/inward/record.uri?eid=2-s2.0-85084237513&doi=10.1016%2FS2352-3018%2820%2930050-3&partnerID=40&md5=b…	No	Not about maternal anemia and low birth weight
642	Klement E, Pitché P, Kendjo E, Singo A, D’Almeida S, Akouete F, et al. Effectiveness of co-trimoxazole to prevent plasmodium falciparum malaria in HIV-positive pregnant women in sub-saharan Africa: An open-label, randomized controlled trial. Clin Infect Dis [Internet]. 2014;58(5 PG-651–659):651–9. Available from: https://www.scopus.com/inward/record.uri?eid=2-s2.0-84894246459&doi=10.1093%2Fcid%2F…	No	Not about maternal anemia and low birth weight
643	KM P, Lockman S, Ajibola G, MD H, Bennett K, Leidner J, et al. Similar HIV protection from four weeks of zidovudine versus nevirapine prophylaxis among formula-fed infants in Botswana. South Afr J HIV Med [Internet]. 2018;19(1 PG-751):751. Available from: NS -	No	Not about maternal anemia and low birth weight
644	Koen N, MJ J, RT N, MT L, KA D, Barnett W, et al. Maternal psychosocial risk factors and child gestational epigenetic age in a South African birth cohort study. Transl Psychiatry [Internet]. 2021;11(1 PG-358):358. Available from: NS -	No	Not about maternal anemia and low birth weight
645	Koné S, Bonfoh B, Dao DD, Koné I, Fink G. Heckman-type selection models to obtain unbiased estimates with missing measures outcome: theoretical considerations and an application to missing birth weight data. BMC Med Res Methodol [Internet]. 2019;19(1 PG-). Available from: NS -	No	Not about maternal anemia and low birth weight
646	Koné S, Utzinger J, Probst-Hensch N, Dao D, Fink G. Study protocol of a cluster randomized controlled trial of strategies to increase antenatal iron and folic acid supplementation and malaria prophylaxis in rural south-central Côte d’Ivoire. BMC Public Health [Internet]. 2020;20(1 PG-1609):1609. Available from: NS -	No	Not about maternal anemia and low birth weight
647	Konneh AS, Sharoni SKA. COMPLICATIONS OF PREGNANCY AMONG ADOLESCENTS AND ADULT MOTHERS TREATED IN A PUBLIC HOSPITAL, THE REPUBLIC OF LIBERIA: A RETROSPECTIVE COMPARATIVE STUDY. Malays J Public Heal Med [Internet]. 2020;20(3 PG-140–146):140–6. Available from: https://www.scopus.com/inward/record.uri?eid=2-s2.0-85099992564&doi=10.37268%2FMJPHM%2FVOL.20%2FNO.3%2FART.448&partnerID=40&md5=f062bb0c203d…	No	Not about maternal anemia and low birth weight
648	Koura GK, Ouedraogo S, Le Port A, Watier L, Cottrell G, Guerra J, et al. Anaemia during pregnancy: Impact on birth outcome and infant haemoglobin level during the first 18months of life. Trop Med Int Heal [Internet]. 2012;17(3 PG-283–291):283–91. Available from: https://www.scopus.com/inward/record.uri?eid=2-s2.0-84857359497&doi=10.1111%2Fj.1365-3156.2011.02932.x&partnerID=40&md5=7fb97240f7119fb4…	No	Not about maternal anemia and low birth weight
649	Kubuga CK, Hong HG, Song WO. Hibiscus sabdariffa meal improves iron status of childbearing age women and prevents stunting in their toddlers in Northern Ghana. Nutrients [Internet]. 2019;11(1 PG-). Available from: https://www.scopus.com/inward/record.uri?eid=2-s2.0-85060372589&doi=10.3390%2Fnu11010198&partnerID=40&md5=64febd06aa18da2a1f7ad3e5eb089854 NS -	No	Not about maternal anemia and low birth weight
650	Kulmala T, Vaahtera M, Ndekha M, Koivisto AM, Cullinan T, Salin ML, et al. Gestational health and predictors of newborn weight amongst pregnant women in rural Malawi. Afr J Reprod Heal [Internet]. 2001;5(3 PG-99–108):99–108. Available from: https://www.scopus.com/inward/record.uri?eid=2-s2.0-0035756512&doi=10.2307%2F3583328&partnerID=40&md5=0d78b15f1698f7ebf6b4d84355fbc1a7 NS -	No	Not about maternal anemia and low birth weight
651	Kumlachew W, Tezera N, Endalamaw A. Below normal birth weight in the Northwest part of Ethiopia. BMC Res Notes [Internet]. 2018;11(1 PG-611):611. Available from: NS -	Yes
652	Kumwenda N, Miotti PG, Taha TE, Broadhead R, Biggar RJ, Jackson JB, et al. Antenatal vitamin A supplementation increases birth weight and decreases anemia among infants born to human immunodeficiency virus-infected women in Malawi. Clin Infect Dis [Internet]. 2002;35(5 PG-618–624):618–24. Available from: https://www.scopus.com/inward/record.uri?eid=2-s2.0-0036720614&doi=10.1086%2F342297&partnerID…	No	Not about maternal anemia and low birth weight
653	Kupka R, Manji KP, Bosch RJ, Aboud S, Kisenge R, Okuma J, et al. Multivitamin supplements have no effect on growth of tanzanian children born to HIV-infected mothers. J Nutr [Internet]. 2013;143(5 PG-722–727):722–7. Available from: https://www.scopus.com/inward/record.uri?eid=2-s2.0-84877005928&doi=10.3945%2Fjn.112.170498&partnerID=40&md5=ecf46188a61f2af8bf7fbebbce76c82b NS -	No	Not about maternal anemia and low birth weight
654	Kusfa IU, Mamman AI, Shehu MS, Abdulkadir I, Ibrahim IN, Waziri AD, et al. Maternal predictors of blood transfusion among neonates in the Neonatal Intensive Care Unit of Ahmadu Bello University Teaching Hospital Zaria, Nigeria. Niger J BASIC Clin Sci [Internet]. 2019;16(2 PG-103–108):103–8. Available from: NS -	No	Not about maternal anemia and low birth weight
655	L. A, A.B. S, P.O. KN, Njom Nlend A E. Epidemiological, therapeutic and prognostic of anemia amongst premature newborn babies in Centre Hospitalier d’Essos, Yaounde, Cameroon. J Pediatr Pueric [Internet]. 2020;33(6 PG-279–285):279–85. Available from: https://www.elsevier.com/locate/jpedpue NS -	No	Not about maternal anemia and low birth weight
656	L. H, N.J. WA, D. M, C. R, S.L. M, J. L, et al. Cord Blood FGF-21 and GDF-15 Levels Are Affected by Maternal Exposure to Moderate to Severe Anemia and Malaria. J Endocr Soc [Internet]. 2023;7(10 PG-bvad120):bvad120. Available from: https://academic.oup.com/jes/ NS -	No	Not about maternal anemia and low birth weight
657	L. H, S. LM, D. M, O. M, B.B. N, D. LC, et al. FOETAL for NCD - FOetal Exposure and Epidemiological Transitions: The role of Anaemia in early Life for Non-Communicable Diseases in later life: A prospective preconception study in rural Tanzania. BMJ Open [Internet]. 2019;9(5 PG-e024861):e024861. Available from: http://bmjopen.bmj.com/content/early/by/section NS -	No	Not about maternal anemia and low birth weight
658	L. M, A. A, A.C. S, J. O, T. T, D. M, et al. Causes of stillbirth and death among children younger than 5 years in eastern Hararghe, Ethiopia: a population-based post-mortem study. Lancet Glob Heal [Internet]. 2023;11(7 PG-1032–1040):e1032–40. Available from: http://www.elsevier.com/journals/the-lancet-global-health/2214-109x NS -	No	Not about maternal anemia and low birth weight
659	L. M-T, M. K, G. C, E. C, E. M-M, M.N. M, et al. Perceptions and experiences of intravenous iron treatment for anaemia in pregnancy in Malawi: a formative qualitative study. Gates Open Res [Internet]. 2024;6((Manda-Taylor, Kufankomwe, Chatha, Chipeta, Mamani-Mategula, Mwangi, Phiri) School of Global and Public Health, Kamuzu University of Health Sciencies, Private Bag 360, 3, Blantyre, Malawi(Kel…	No	Not about maternal anemia and low birth weight
660	L. N, C.A. M, Mda S. Causes of and Modifiable Factors Contributing to Neonatal Deaths at Dora Nginza Hospital in the Eastern Cape, South Africa. Glob Pediatr Heal [Internet]. 2022;9((Nieuwoudt, Mackay, Mda) Dora Nginza Hospital, Eastern Cape, Port Elizabeth, South Africa PG-). Available from: https://journals.sagepub.com/home/GPH NS -	No	Inconsistent data
661	Gyimah, et al. Nutritional status and birth outcomes among pregnant adolescents in Ashanti Region, Ghana. Hum Nutr Metab [Internet]. 2021;26((Gyimah, Annan, Apprey, Asamoah-Boakye, Aduku) Department of Biochemistry and Biotechnology, Faculty of Biosciences, College of Science, Kwame Nkrumah University of Science and Technology, Private Mail Bag, University Post Office, Kumasi, Ghana(Azanu) Dep PG…	No	Not about maternal anemia and low birth weight
662	L.D. H, Kebede D L. Determinants of low birth weight among deliveries at a Referral Hospital in Northern Ethiopia. Biomed Res Int [Internet]. 2018;2018((Hailu) School of Nursing and Midwifery, College of Health Sciences and Medicine, Wolaita Sodo University, Sodo, Ethiopia(Kebede) School of Public Health, College of Medicine and Health Sciences, Hawassa University, Hawassa, Ethiopia PG-8169615):8…	No	Not about maternal anemia and low birth weight
663	L.L. M, J. M, Titus M J. HIV transmission in twin pregnancy: Maternal and perinatal outcomes. South African J Epidemiol Infect [Internet]. 2017;32(2 PG-54–56):54–6. Available from: http://www.sajei.co.za/index.php/SAJEI/article/download/800/1003 NS -	No	Not about maternal anemia and low birth weight
664	L.M. S, V. N, K.R.L. H, K. K-G, N.S. L, Norris S A. Maternal and neonatal outcomes following a diabetic pregnancy within the context of HIV. Int J Gynecol Obstet [Internet]. 2019;147(3 PG-404–412):404–12. Available from: http://obgyn.onlinelibrary.wiley.com/hub/journal/10.1002/(ISSN)1879-3479/ NS -	No	Not about maternal anemia and low birth weight
665	L.O. A, N.C. O, P.O. E, L.O. L, J.A. O, Onwe E O. The feto-maternal outcome of preeclampsia with severe features and eclampsia in Abakaliki, South-East Nigeria. J Clin Diagnostic Res [Internet]. 2016;10(9 PG-18–21):QC18–21. Available from: http://www.jcdr.net/articles/PDF/8499/21078_CE[Ra1]_F(GH)_PF1(ROAK)_PFA(AK)_PF2(PAG).pdf NS -	No	Not about maternal anemia and low birth weight
666	Laar AK, Grant FE, Addo Y, Soyiri I, Nkansah B, Abugri J, et al. Predictors of fetal anemia and cord blood malaria parasitemia among newborns of HIV-positive mothers. BMC Res Notes [Internet]. 2013;6(1 PG-). Available from: https://www.scopus.com/inward/record.uri?eid=2-s2.0-84883289521&doi=10.1186%2F1756-0500-6-350&partnerID=40&md5=4bfbf96f801e5d4aed8b84b666b06820 NS -	No	Not about maternal anemia and low birth weight
667	Laban NM, Bosomprah S, Simuyandi M, Chibuye M, Chauwa A, Chirwa-Chobe M, et al. Evaluation of ROTARIX® Booster Dose Vaccination at 9 Months for Safety and Enhanced Anti-Rotavirus Immunity in Zambian Children: a Randomised Controlled Trial. 2023;11(2 PG-). Available from: https://www.cochranelibrary.com/central/doi/10.1002/central/CN-02530128/full NS -	No	Not about maternal anemia and low birth weight
668	Lagarde M, Paintain LS, Antwi G, Jones C, Greenwood B, Chandramohan D, et al. Evaluating health workers’ potential resistance to new interventions: A role for discrete choice experiments. PLoS One [Internet]. 2011;6(8 PG-). Available from: https://www.scopus.com/inward/record.uri?eid=2-s2.0-80051854701&doi=10.1371%2Fjournal.pone.0023588&partnerID=40&md5=f5deb4acc64b2eaae8e82676d41e29ee NS -	No	Not about maternal anemia and low birth weight
669	Lauer JM, McDonald CM, Kisenge R, Aboud S, Fawzi WW, Liu E, et al. Markers of Systemic Inflammation and Environmental Enteric Dysfunction Are Not Reduced by Zinc or Multivitamins in Tanzanian Infants: A Randomized, Placebo-Controlled Trial. J Pediatr [Internet]. 2019;210(PG-34-40.e1):34-40.e1. Available from: https://www.scopus.com/inward/record.uri?eid=2-s2.0-85063345706&doi=10.1016%2Fj.jpeds.20…	No	Not about maternal anemia and low birth weight
670	Le Cessie S, Verhoeff FH, Mengistie G, Kazembe P, Broadhead R, Brabin BJ. Changes in haemoglobin levels in infants in Malawi: Effect of low birth weight and fetal anaemia. Arch Dis Child Fetal Neonatal Ed [Internet]. 2002;86(3 PG-182–187):F182–7. Available from: https://www.scopus.com/inward/record.uri?eid=2-s2.0-0036245424&doi=10.1136%2Ffn.86.3.f182&partnerID=40&md5=4abe9ad98f34df9d2a9e4b9871713…	No	Not about maternal anemia and low birth weight
671	Lee Y, Chang G, Chang H. Effects of education and support groups organized by IBCLCs in early postpartum on breastfeeding. 2019;75(PG-5‐11):5‐11. Available from: https://www.cochranelibrary.com/central/doi/10.1002/central/CN-02417298/full NS -	No	Not about maternal anemia and low birth weight
672	Legesse AY, Berhe Y, Mohammednur SA, Teka H, Goba G. PREVALENCE AND DETERMINANTS OF MATERNAL AND PERINATAL OUTCOME OF PREECLAMPSIA AT A TERTIARY HOSPITAL IN ETHIOPIA. Ethiop J Reprod Heal [Internet]. 2019;11(4 PG-1–8):1–8. Available from: https://www.scopus.com/inward/record.uri?eid=2-s2.0-85091477640&partnerID=40&md5=f24241f5a8e9e55334537eb469dd1719 NS -	No	Not about maternal anemia and low birth weight
673	Legesse BT, Abera NM, Alemu TG, Atalell KA. Incidence and predictors of mortality among neonates with respiratory distress syndrome admitted at West Oromia Referral Hospitals, Ethiopia, 2022. Multi-centred institution based retrospective follow-up study. PLoS One [Internet]. 2023;18(8 August PG-). Available from: https://www.scopus.com/inward/record.uri?eid=2-s2.0-85166166409&doi=10.1371%2Fjourna…	No	Not about maternal anemia and low birth weight
674	Lelijveld N, Seal A, Wells JC, Kirkby J, Opondo C, Chimwezi E, et al. Chronic disease outcomes after severe acute malnutrition in Malawian children (ChroSAM): a cohort study. LANCET Glob Heal [Internet]. 2016;4(9 PG-654–662):E654–62. Available from: NS -	No	Not about maternal anemia and low birth weight
675	Lemlem GA, Mezen MK, Atinafu A, Abitew ZA. Maternal factors associated with low birth weight in governmental hospitals of Wollo District, Northeast Ethiopia: a cross sectional study. Pan Afr Med J One Heal [Internet]. 2021;4(PG-). Available from: https://www.scopus.com/inward/record.uri?eid=2-s2.0-85134130413&doi=10.11604%2Fpamjoh.2021.4.18.27861&partnerID=40&md5=24c883b50b21e50a174a451f51afe791 …	No	Different hemoglobin categorization
676	Leuba SI, Westreich D, Bose CL, Powers KA, Olshan A, Taylor SM, et al. Predictors of Plasmodium falciparum Infection in the First Trimester Among Nulliparous Women From Kenya, Zambia, and the Democratic Republic of the Congo. J Infect Dis [Internet]. 2022;225(11 PG-2002–2010):2002–10. Available from: NS -	No	Not about maternal anemia and low birth weight
677	Libombo A, Folgosa E, Bergström S. Risk factors in puerperal endometritis-myometritis: An incident case-referent study. Gynecol Obs Invest [Internet]. 1994;38(3 PG-198–205):198–205. Available from: https://www.scopus.com/inward/record.uri?eid=2-s2.0-0028145589&doi=10.1159%2F000292479&partnerID=40&md5=acf4af9dd5deb9c7f3258df2d1f60ecd NS -	No	Not about maternal anemia and low birth weight
678	Lilungulu A, Matovelo D, Kihunrwa A, Gumodoka B. Spectrum of maternal and perinatal outcomes among parturient women with preceding short inter-pregnancy interval at Bugando Medical Centre, Tanzania. Matern Heal Neonatol Perinatol [Internet]. 2015;1(PG-1):1. Available from: NS -	No	Not about maternal anemia and low birth weight
679	Lincetto O, Vos ET, Graça A, Macome C, Tallarico M, Fernandez A. Impact of season and discharge weight on complications and growth of Kangaroo Mother Care treated low birthweight infants in Mozambique. Acta Paediatr Int J Paediatr [Internet]. 1998;87(4 PG-433–439):433–9. Available from: https://www.scopus.com/inward/record.uri?eid=2-s2.0-0031776110&doi=10.1080%2F08035259850157057&partnerID=40&md5…	No	Not about maternal anemia and low birth weight
680	Lindsay KL, Gibney ER, Mcauliffe FM. Maternal nutrition among women from Sub-Saharan Africa, with a focus on Nigeria, and potential implications for pregnancy outcomes among immigrant populations in developed countries. J Hum Nutr Diet [Internet]. 2012;25(6 PG-534–546):534–46. Available from: https://www.scopus.com/inward/record.uri?eid=2-s2.0-84870254109&doi=10.1111%2Fj.1365-277X.2012.01253.x&pa…	No	Not about maternal anemia and low birth weight
681	Lingani M, Zango SH, Valéa I, Bonko MDA, Samadoulougou SO, Rouamba T, et al. Malaria and curable sexually transmitted and reproductive tract coinfection among pregnant women in rural Burkina Faso. Trop Med Health [Internet]. 2021;49(1 PG-). Available from: NS -	No	Not about maternal anemia and low birth weight
682	Lingani M, Zango SH, Valéa I, Sanou M, Ouoba S, Samadoulougou S, et al. Prevalence and risk factors of malaria among first antenatal care attendees in rural Burkina Faso. Trop Med Heal [Internet]. 2022;50(1 PG-). Available from: https://www.scopus.com/inward/record.uri?eid=2-s2.0-85134727676&doi=10.1186%2Fs41182-022-00442-3&partnerID=40&md5=bc5d87ef6bc6e8f354380aa3a0e4363d NS -	No	Not about maternal anemia and low birth weight
683	LL A, JN B, NB Q. High Prevalence of Molecular Markers of Plasmodium falciparum Resistance to Sulphadoxine-Pyrimethamine in Parts of Ghana: A Threat to ITPTp-SP? J Trop Pediatr [Internet]. 2021;67(1 PG-). Available from: NS -	No	Not about maternal anemia and low birth weight
684	LO A, HU E, MI A, CA I, CC D, TO N, et al. The outcome of complementary and alternative medicine use among pregnant women in South-East Nigeria: a multi-centre prospective study. J Obs Gynaecol [Internet]. 2022;42(4 PG-557–562):557–62. Available from: NS -	No	Not about maternal anemia and low birth weight
685	LO L, CA I, RC O, PO N, IA I, KC E, et al. Obstetric benefits of health insurance: A comparative analysis of obstetric indices and outcome of enrollees and non-enrollees in southeast Nigeria. J Obs Gynaecol [Internet]. 2016;36(7 PG-946–949):946–9. Available from: NS -	No	Not about maternal anemia and low birth weight
686	London S. In Tanzania, use of multivitamins reduces risk of low birth weight and maternal anemia. Int Fam Plann Perspect [Internet]. 2007;33(2 PG-86):86. Available from: https://www.scopus.com/inward/record.uri?eid=2-s2.0-34547510042&partnerID=40&md5=3d1a37d3bdff5003ea0f4751efaa472a NS -	No	Not about maternal anemia and low birth weight
687	Loscertales M-P, Brabin BJ. ABO phenotypes and malaria related outcomes in mothers and babies in The Gambia: A role for histo-blood groups in placental malaria? Malar J [Internet]. 2006;5(PG-). Available from: https://www.scopus.com/inward/record.uri?eid=2-s2.0-33748476976&doi=10.1186%2F1475-2875-5-72&partnerID=40&md5=01c065b57202560f5144ba7be947c93b NS -	No	Not about maternal anemia and low birth weight
688	Loto OM, Ezechi OC, Kalu BKE, Loto AB, Ezechi LO, Ogunniyi SO. Poor obstetric performance of teenagers: Is it age- or quality of care-related? J Obs Gynaecol [Internet]. 2004;24(4 PG-395–398):395–8. Available from: https://www.scopus.com/inward/record.uri?eid=2-s2.0-3042584528&doi=10.1080%2F01443610410001685529&partnerID=40&md5=b4933a0a3352e14ac78073d9cfd79a73 NS -	No	Not about maternal anemia and low birth weight
689	Lufele E, Umbers A, Ordi J, Ome-Kaius M, Wangnapi R, Unger H, et al. Risk factors and pregnancy outcomes associated with placental malaria in a prospective cohort of Papua New Guinean women. Malar J [Internet]. 2017;16(1 PG-427):427. Available from: NS -	No	Not about maternal anemia and low birth weight
690	Luntamo M, Kulmala T, Mbewe B, Cheung YB, Maleta K, Ashorn P. Effect of repeated treatment of pregnant women with sulfadoxine- pyrimethamine and azithromycin on preterm delivery in Malawi: A randomized controlled trial. Am J Trop Med Hyg [Internet]. 2010;83(6 PG-1212–1220):1212–20. Available from: https://www.scopus.com/inward/record.uri?eid=2-s2.0-79551644398&doi=10.4269%2Fajtmh.2010.10-0264&par…	No	Not about maternal anemia and low birth weight
691	Lweno O, Hertzmark E, AM D, Noor R, Bakari L, Sudfeld C, et al. The High Burden and Predictors of Anemia Among Infants Aged 6 to 12 Months in Dar es Salaam, Tanzania. Food Nutr Bull [Internet]. 2022;43(1 PG-68–83):68–83. Available from: NS -	No	Not about maternal anemia and low birth weight
692	M. A-C, D.K. A, K. K-G, E.K. A, Koram K A. Coverage of intermittent preventive treatment of malaria in pregnancy (IPTp) influences delivery outcomes among women with obstetric referrals at the district level in Ghana. Malar J [Internet]. 2020;19(1 PG-222):222. Available from: http://www.malariajournal.com/home/ NS -	No	Not about maternal anemia and low birth weight
693	M. B, H. V, E. O, A. B, A.M. P, Cerami C. Haem iron versus ferrous iron salts to treat iron deficiency anaemia in Gambian children: protocol for randomised controlled trial {1}. Trials [Internet]. 2024;25(1 PG-270):270. Available from: https://trialsjournal.biomedcentral.com/ NS -	No	Not about maternal anemia and low birth weight
694	M. B, S. P, Ibrahim B A. Characteristics and predictors of outcome of care of preterm newborns in resource constraints setting, Maiduguri, Northeastern Nigeria. J Clin Neonatol [Internet]. 2019;8(1 PG-39–46):39–46. Available from: http://www.jcnonweb.com/ NS -	No	Not about maternal anemia and low birth weight
695	M. D, J.K. T, H.M. M, H. T, E. S, M. T, et al. Efficacy and safety of pyronaridine-artesunate (PYRAMAX) for the treatment of P. falciparum uncomplicated malaria in African pregnant women (PYRAPREG): study protocol for a phase 3, non-inferiority, randomised open-label clinical trial. BMJ Open [Internet]. 2023;13(10 PG-e065295):e065295. Available from: http://bmjopen.bmj.com/content/early/by/sectio…	No	Not about maternal anemia and low birth weight
696	M. H, J. A, A. S, J. Q, Idro R. Congenital malaria in newborns presented at Tororo General Hospital in Uganda: A cross-sectional study. Am J Trop Med Hyg [Internet]. 2019;100(5 PG-1158–1163):1158–63. Available from: http://www.ajtmh.org/content/journals/10.4269/ajtmh.17-0341 NS -	No	Not about maternal anemia and low birth weight
697	M. J, Maharaj N R. Perinatal Outcomes in Babies Born before Arrival at Prince Mshiyeni Memorial Hospital in Durban, South Africa. Obstet Gynecol Int [Internet]. 2022;2022((Jenneker, Maharaj) Department of Obstetrics and Gynaecology, School of Clinical Medicine, College of Health Sciences, University of KwaZulu-Natal, Durban, South Africa(Maharaj) Department of Obstetrics and Gynaecology, Prince M…	No	Not about maternal anemia and low birth weight
698	M. L, S.H. Z, I. V, S. S, G. S, M. S, et al. Effects of maternal antenatal treatment with two doses of azithromycin added to monthly sulfadoxine-pyrimethamine for the prevention of low birth weight in Burkina Faso: an open-label randomized controlled trial. Malar J [Internet]. 2023;22(1 PG-101):101. Available from: https://malariajournal.biomedcentral.com/ NS -	No	Not about maternal anemia and low birth weight
699	M. N, M. M, T. H, H. T, V. M, L.K. P, et al. Safe and efficacious artemisinin-based combination treatments for African pregnant women with malaria: A multicentre randomized control trial. Reprod Health [Internet]. 2015;12(1 PG-5):5. Available from: http://www.reproductive-health-journal.com/home/ NS -	No	Not about maternal anemia and low birth weight
700	M. van der W, S. M, S. B, T. N, Keddy K H. Retrospective record review of pregnant women treated for rifampicin-resistant tuberculosis in South Africa. PLoS One [Internet]. 2020;15(9 September PG-e0239018):e0239018. Available from: https://journals.plos.org/plosone/article/file?id=10.1371/journal.pone.0239018&type=printable NS -	No	Not about maternal anemia and low birth weight
701	M. Y, S. G, K. M, H. H, A. B, S.D. A, et al. Individual and contextual-level factors associated with iron-folic acid supplement intake during pregnancy in Ethiopia: a multi-level analysis. BMC Pregnancy Childbirth [Internet]. 2023;23(1 PG-260):260. Available from: https://bmcpregnancychildbirth.biomedcentral.com/ NS -	No	Not about maternal anemia and low birth weight
702	M.B. C, B.J. H, B.L. D, S. W, M. M, A. W, et al. Three-year outcomes for women newly initiated on lifelong antiretroviral therapy during pregnancy - Malawi option B+. AIDS Res Ther [Internet]. 2023;20(1 PG-37):37. Available from: https://aidsrestherapy.biomedcentral.com/ NS -	No	Not about maternal anemia and low birth weight
703	M.B. M, S.M. K, M.J. M, Ernest A I. Prevalence and predictors of gestational diabetes mellitus among pregnant women attending antenatal clinic in Dodoma region, Tanzania: An analytical cross-sectional study. BMJ Nutr Prev Heal [Internet]. 2021;4(1 PG-69–79):69–79. Available from: https://nutrition.bmj.com/ NS -	No	Not about maternal anemia and low birth weight
704	M.H. H, D. F-J, Bygbjerg I C. Prevention of opportunistic non-communicable diseases. Int Health [Internet]. 2019;12(1 PG-1–2):1–2. Available from: http://www.oxfordjournals.org/our_journals/inthealth/about.html NS -	No	Not about maternal anemia and low birth weight
705	M.I. N, S. das, R. K, J. K, S. C, T. H, et al. Early to mid-pregnancy HbA1c levels and its association with adverse pregnancy outcomes in three low middle-income countries in Asia and Sub-Saharan Africa. BMC Pregnancy Childbirth [Internet]. 2024;24(1 PG-66):66. Available from: https://bmcpregnancychildbirth.biomedcentral.com/ NS -	No	Not about maternal anemia and low birth weight
706	M.J. G, J. C, G. K, R. N, F.D. M, N.V. T, et al. Independent and combined effects of improved water, sanitation, and hygiene (Wash) and improved complementary feeding on early neurodevelopment among children born to hiv-negative mothers in rural zimbabwe: Sub study of a cluster-randomized trial. PLoS Med [Internet]. 2019;16(3 PG-e1002766):e1002766. Available from: https://journals.plos.org/plosme…	No	Not about maternal anemia and low birth weight
707	M.S. C, C.C. K, S. E, J. W, D. K, C.S. C, et al. Maternal and neonatal outcomes among women with HIV infection and their infants in Malawi. Int J Gynecol Obstet [Internet]. 2017;137(3 PG-282–289):282–9. Available from: https://www.elsevier.com/locate/ijgo NS -	No	Not about maternal anemia and low birth weight
708	MA U, Karanja S, Paganini D, CI C, SA Z, Ngugi B, et al. Duration of exclusive breastfeeding is a positive predictor of iron status in 6- to 10-month-old infants in rural Kenya. Matern Child Nutr [Internet]. 2017;13(4 PG-). Available from: NS -	No	Not about maternal anemia and low birth weight
709	Madanitsa M, Kalilani L, Mwapasa V, AM van E, Khairallah C, Ali D, et al. Scheduled Intermittent Screening with Rapid Diagnostic Tests and Treatment with Dihydroartemisinin-Piperaquine versus Intermittent Preventive Therapy with Sulfadoxine-Pyrimethamine for Malaria in Pregnancy in Malawi: An Open-Label Randomized Controlled Tr. PLoS Med [Internet]. 2016;13(9 PG-e1002124):e1002124. Available from…	No	Not about maternal anemia and low birth weight
710	Madanitsa M, Kalilani L, Mwapasa V, van Eijk AM, Khairallah C, Ali D, et al. Scheduled Intermittent Screening with Rapid Diagnostic Tests and Treatment with Dihydroartemisinin-Piperaquine versus Intermittent Preventive Therapy with Sulfadoxine-Pyrimethamine for Malaria in Pregnancy in Malawi: an Open-Label Randomized Controlled T. 2016;13(9 PG-e1002124):e1002124. Available from: https://www.cochr…	No	Not about maternal anemia and low birth weight
711	Magadla Y, Velaphi S, Moosa F. Incidence of hypoglycaemia in late preterm and term infants born to women with diabetes mellitus. SAJCH S Afr J Child Heal [Internet]. 2019;13(2 PG-78–83):78–83. Available from: https://www.scopus.com/inward/record.uri?eid=2-s2.0-85071275351&doi=10.7196%2FSAJCH.2019.v13i2.1571&partnerID=40&md5=98447a1968790a0f7559b0ae15a7a843 NS -	No	Not about maternal anemia and low birth weight
712	Mahande AM, Mahande MJ. Prevalence of parasitic infections and associations with pregnancy complications and outcomes in northern Tanzania: a registry-based cross-sectional study. BMC Infect Dis [Internet]. 2016;16(PG-). Available from: NS -	No	Not about maternal anemia and low birth weight
713	Mahtab S, Madewell ZJ, Madhi SA, Wise A, Swart PJ, Velaphi S, et al. Stillbirths and Neonatal Deaths Caused by Group B Streptococcus in Africa and South Asia Identified Through Child Health and Mortality Prevention Surveillance (CHAMPS). Open Forum Infect Dis [Internet]. 2023;10(9 PG-). Available from: https://www.scopus.com/inward/record.uri?eid=2-s2.0-85168743308&doi=10.1093%2Fofid%2Fofad356&pa…	No	Not about maternal anemia and low birth weight
714	Maiga OM, Kayentao K, Traoré BT, Djimde A, Traoré B, Traoré M, et al. Superiority of 3 over 2 doses of intermittent preventive treatment with sulfadoxine-pyrimethamine for the prevention of malaria during pregnancy in mali: A randomized controlled trial. Clin Infect Dis [Internet]. 2011;53(3 PG-215–223):215–23. Available from: https://www.scopus.com/inward/record.uri?eid=2-s2.0-79960803389&doi=10…	No	Not about maternal anemia and low birth weight
715	Majoko FM, Nyström L, Munjanja SP, Mason E, Lindmark G. Relation of parity to pregnancy outcome in a rural community in Zimbabwe. Afr J Reprod Heal [Internet]. 2004;8(3 PG-198–206):198–206. Available from: https://www.scopus.com/inward/record.uri?eid=2-s2.0-34047094263&doi=10.2307%2F3583404&partnerID=40&md5=6a123aac1dfa5a0b5a0c3527bcee9d29 NS -	No	Not about maternal anemia and low birth weight
716	Majoko F, Munjanja SP, Nyström L, Mason E, Lindmark G. Randomised controlled trial of two antenatal care models in rural Zimbabwe. BJOG Int J Obs Gynaecol [Internet]. 2007;114(7 PG-802–811):802–11. Available from: https://www.scopus.com/inward/record.uri?eid=2-s2.0-34250348691&doi=10.1111%2Fj.1471-0528.2007.01372.x&partnerID=40&md5=05fdb9613dd26a689910be0f5e165737 NS -	No	Not about maternal anemia and low birth weight
717	Makasa M, Kasonka L, Chisenga M, Sinkala M, Chintu C, Tomkins A, et al. Early growth of infants of HIV-infected and uninfected Zambian women. Trop Med Int Heal [Internet]. 2007;12(5 PG-594–602):594–602. Available from: https://www.scopus.com/inward/record.uri?eid=2-s2.0-34247203634&doi=10.1111%2Fj.1365-3156.2007.01836.x&partnerID=40&md5=879d18be618369ae6ea3126212db19ff NS -	No	Not about maternal anemia and low birth weight
718	Maketa V, Kabalu J, Kabena M, Luzolo F, Muhindo-Mavoko H, Schallig HDFH, et al. Comparison of intermittent screening (using ultra-sensitive malaria rapid diagnostic test) and treatment (using a newly registered antimalarial pyronaridine-artesunate—PYRAMAX®) to standard intermittent preventive treatment with sulfadoxine-pyrimethamine . Trials [Internet]. 2022;23(1 PG-). Available from: https://www…	No	Not about maternal anemia and low birth weight
719	Makuei G, Abdollahian M, Marion K. Optimal Profile Limits for Maternal Mortality Rates (MMR) Influenced by Haemorrhage and Unsafe Abortion in South Sudan. J Pregnancy [Internet]. 2020;2020(PG-). Available from: NS -	No	Not about maternal anemia and low birth weight
720	Malcolm LA, Booth PB. Haematological relationships between New Guinean mothers and their infants. MED J AUST [Internet]. 1973;2(19 PG-886–889):886–9. Available from: https://www.scopus.com/inward/record.uri?eid=2-s2.0-0015752860&doi=10.5694%2Fj.1326-5377.1973.tb76613.x&partnerID=40&md5=37b82b46ec884363b27b286e7a67be9e NS -	No	Not about maternal anemia and low birth weight
721	Mallick A. Prevalence of low birth weight in India and its determinants: Insights from the National Family Health Survey (NFHS), 2015-2016. Anthropol ANZEIGER [Internet]. 2021;78(3 PG-163–175):163–75. Available from: NS -	No	Not about maternal anemia and low birth weight
722	Mamiro PS, Kolsteren P, Roberfroid D, Tatala S, Opsomer AS, Van Camp JH. Feeding practices and factors contributing to wasting, stunting, and iron-deficiency anaemia among 3-23-month old children in Kilosa district, rural Tanzania. J Heal Popul Nutr [Internet]. 2005;23(3 PG-222–230):222–30. Available from: https://www.scopus.com/inward/record.uri?eid=2-s2.0-27744535720&partnerID=40&md5=8a94eb2c93…	No	Not about maternal anemia and low birth weight
723	Manu G, EA B-K, LG F, Ayipah E, Owusu-Agyei S, KP A. Low Utilization of Insecticide-Treated Bed Net among Pregnant Women in the Middle Belt of Ghana. Malar Res Treat [Internet]. 2017;2017(PG-7481210):7481210. Available from: NS -	No	Not about maternal anemia and low birth weight
724	Manyando C, Mkandawire R, Puma L, Sinkala M, Mpabalwani E, Njunju E, et al. Safety of artemether-lumefantrine in pregnant women with malaria: Results of a prospective cohort study in Zambia. Malar J [Internet]. 2010;9(1 PG-). Available from: https://www.scopus.com/inward/record.uri?eid=2-s2.0-77956462719&doi=10.1186%2F1475-2875-9-249&partnerID=40&md5=c92caaabf8bc864b64aede349212aa4e NS -	No	Not about maternal anemia and low birth weight
725	Mapera E, Fina JP, Mabiala JB, Ngwala LP, Nzaumvila D. Clinico-epidemiological profile of children living with HIV/AIDS managed at Heal Africa Hospital, Goma, Democratic Republic of the Congo. Afr Heal Sci [Internet]. 2022;22(4 PG-435–442):435–42. Available from: https://www.scopus.com/inward/record.uri?eid=2-s2.0-85145198950&doi=10.4314%2Fahs.v22i4.49&partnerID=40&md5=f13900899dba28bc24454e91dbb…	No	Not about maternal anemia and low birth weight
726	Marchant T, Armstrong Schellenberg JRM, Edgar T, Ronsmans C, Nathan R, Abdulla S, et al. Anaemia during pregnancy in southern Tanzania. Ann Trop Med Parasitol [Internet]. 2002;96(5 PG-477–487):477–87. Available from: https://www.scopus.com/inward/record.uri?eid=2-s2.0-0036321184&doi=10.1179%2F000349802125001221&partnerID=40&md5=813c6250c9f223c20fb4ff5e7626a440 NS -	No	Not about maternal anemia and low birth weight
727	Margwe JA, Lupindu AM. Knowledge and attitude of pregnant women in rural Tanzania on prevention of anaemia. African J Reprod Heal [Internet]. 2018;22(3 PG-71–79):71–9. Available from: https://www.scopus.com/inward/record.uri?eid=2-s2.0-85055820040&doi=10.29063%2Fajrh2018%2Fv22i3.8&partnerID=40&md5=cc01328f14ee09b272a747fc859d0f42 NS -	No	Not about maternal anemia and low birth weight
728	Marsden PD, Marsden SA. A pattern of weight gain ingambian babies during the first 18 months of life. J Trop Pediatr [Internet]. 1965;10(4 PG-89–99):89–99. Available from: https://www.scopus.com/inward/record.uri?eid=2-s2.0-76549184323&doi=10.1093%2Foxfordjournals.tropej.a057165&partnerID=40&md5=0e3bdc01f7126ff523fc6c8380c2f86d NS -	No	Not about maternal anemia and low birth weight
729	Martin TD, Green MS, Whitehead MT, Scheett TP, Webster MJ, Hudson GM. Six weeks of oral Echinacea purpurea supplementation does not enhance the production of serum erythropoietin or erythropoietic status in recreationally active males with above-average aerobic fitness. 2019;44(7 PG-791‐795):791‐795. Available from: https://www.cochranelibrary.com/central/doi/10.1002/central/CN-02417315/full NS -	No	Not about maternal anemia and low birth weight
730	Maseko NF, van Zyl D, Adam S. A 10-year audit of pregnancies affected by diabetic ketoacidosis at the Pretoria Academic Complex. Int J Gynecol Obs [Internet]. 2022;158(3 PG-557–563):557–63. Available from: https://www.scopus.com/inward/record.uri?eid=2-s2.0-85123894716&doi=10.1002%2Fijgo.14093&partnerID=40&md5=8f5280c567ebcb89c6438be6fa15bbe9 NS -	No	Not about maternal anemia and low birth weight
731	Mason JB, Shrimpton R, Saldanha LS, Ramakrishnan U, Victora CG, Girard AW, et al. The first 500 days of life: Policies to support maternal nutrition. Glob Health Action [Internet]. 2014;7(1 PG-). Available from: https://www.scopus.com/inward/record.uri?eid=2-s2.0-84904280508&doi=10.3402%2Fgha.v7.23623&partnerID=40&md5=7b33328b52bddebed851778da4593713 NS -	No	Not about maternal anemia and low birth weight
732	Massamba JE, Djontu JC, Vouvoungui CJ, Kobawila C, Ntoumi F. Plasmodium falciparum multiplicity of infection and pregnancy outcomes in Congolese women from southern Brazzaville, Republic of Congo. Malar J [Internet]. 2022;21(1 PG-). Available from: NS -	No	Not about maternal anemia and low birth weight
733	Mathew G, Rossouw B, Morrow BM. A description of premature and ex-premature infants admitted to the paediatric intensive care unit in the first six months of life. SAJCH S Afr J Child Heal [Internet]. 2020;14(4 PG-185–191):185–91. Available from: https://www.scopus.com/inward/record.uri?eid=2-s2.0-85097864219&doi=10.7196%2FSAJCH.2020.v14i4.01692&partnerID=40&md5=0b07ff69524afe25024bfe0a87bfa8ee N…	No	Not about maternal anemia and low birth weight
734	Maubert B, Fievet N, Tami G, Boudin C, Deloron P. Cytoadherence of Plasmodium falciparum-infected erythrocytes in the human placenta. Parasite Immunol [Internet]. 2000;22(4 PG-191–199):191–9. Available from: https://www.scopus.com/inward/record.uri?eid=2-s2.0-0034035625&doi=10.1046%2Fj.1365-3024.2000.00292.x&partnerID=40&md5=23810be95dca4b190c50af2f0a23b857 NS -	No	Not about maternal anemia and low birth weight
735	Mayor A, Bardají A, Macete E, Nhampossa T, AM F, González R, et al. Changing Trends in P. falciparum Burden, Immunity, and Disease in Pregnancy. N Engl J Med [Internet]. 2015;373(17 PG-1607–17):1607–17. Available from: NS -	No	Not about maternal anemia and low birth weight
736	Mayor A, Bardají A, Macete E, Nhampossa T, Fonseca AM, González R, et al. Changing Trends in P. falciparum Burden, Immunity, and Disease in Pregnancy. N Engl J Med [Internet]. 2015;373(17 PG-1607–1617):1607–17. Available from: NS -	No	Not about maternal anemia and low birth weight
737	Mayor A, Dobaño C, Nhabomba A, Guinovart C, Jiménez A, Manaca MN, et al. IgM and IgG against Plasmodium falciparum lysate as surrogates of malaria exposure and protection during pregnancy. Malar J [Internet]. 2018;17(1 PG-). Available from: https://www.scopus.com/inward/record.uri?eid=2-s2.0-85046632286&doi=10.1186%2Fs12936-018-2331-4&partnerID=40&md5=d31abf1fbcb5fc536b4dc82e2ead76f9 NS -	No	Not about maternal anemia and low birth weight
738	MB F, AK T, TA Y, Oljira L, KT R. Prevalence, predictors of low birth weight and its association with maternal iron status using serum ferritin concentration in rural Eastern Ethiopia: a prospective cohort study. BMC Nutr [Internet]. 2022;8(1 PG-70):70. Available from: NS -	No	Not about maternal anemia and low birth weight
739	Mbacham HF, Mosume DM, Apinjoh TO, Ntui VN, Moyeh MN, Kalaji LN, et al. Sub-microscopic Plasmodium falciparum parasitaemia, dihydropteroate synthase (dhps) resistance mutations to sulfadoxine-pyrimethamine, transmission intensity and risk of malaria infection in pregnancy in Mount Cameroon Region. Malar J [Internet]. 2023;22(1 PG-). Available from: NS -	No	Not about maternal anemia and low birth weight
740	Mbaye A, Richardson K, Balajo B, Dunyo S, Shulman C, Milligan P, et al. A randomized, placebo-controlled trial of intermittent preventive treatment with sulphadoxine-pyrimethamine in Gambian multigravidae. Trop Med Int Heal [Internet]. 2006;11(7 PG-992–1002):992–1002. Available from: https://www.scopus.com/inward/record.uri?eid=2-s2.0-33745745777&doi=10.1111%2Fj.1365-3156.2006.01649.x&partnerID=4…	No	Not about maternal anemia and low birth weight
741	Mbazor OJ, Umeora OU. Incidence and risk factors for low birth weight among term singletons at the University of Benin Teaching Hospital (UBTH), Benin City, Nigeria. Niger J Clin Pr [Internet]. 2007;10(2 PG-95–99):95–9. Available from: https://www.scopus.com/inward/record.uri?eid=2-s2.0-36048991073&partnerID=40&md5=be07bcbb4486ae02013bbb8a47b25014 NS -	No	Not about maternal anemia and low birth weight
742	Mbonye AK, Birungi J, Yanow SK, Shokoples S, Malamba S, Alifrangis M, et al. Prevalence of Plasmodium falciparum Resistance Markers to Sulfadoxine-Pyrimethamine among Pregnant Women Receiving Intermittent Preventive Treatment for Malaria in Uganda. Antimicrob Agents Chemother [Internet]. 2015;59(9 PG-5475–5482):5475–82. Available from: NS -	No	Not about maternal anemia and low birth weight
743	Mbonye AK, Bygbjerg IC, Magnussen P. Intermittent preventive treatment of malaria in pregnancy: A new delivery system and its effect on maternal health and pregnancy outcomes in Uganda. Bull WHO [Internet]. 2008;86(2 PG-93–100):93–100. Available from: https://www.scopus.com/inward/record.uri?eid=2-s2.0-38949203386&doi=10.2471%2FBLT.07.041822&partnerID=40&md5=e9e7ebc71b637a258cc3bafa03e7799e NS -	No	Not about maternal anemia and low birth weight
744	Mbonye AK, Bygbjerg I, Magnussen P. Intermittent preventive treatment of malaria in pregnancy: a community-based delivery system and its effect on parasitemia, anemia and low birth weight in Uganda. Int J Infect Dis [Internet]. 2008;12(1 PG-22–29):22–9. Available from: https://www.scopus.com/inward/record.uri?eid=2-s2.0-37549000599&doi=10.1016%2Fj.ijid.2006.10.008&partnerID=40&md5=27d7667e3c47158…	No	Not about maternal anemia and low birth weight
745	Mbonye AK, Hansen KS, Bygbjerg IC, Magnussen P. Intermittent preventive treatment of malaria in pregnancy: the incremental cost-effectiveness of a new delivery system in Uganda. Trans R Soc Trop Med Hyg [Internet]. 2008;102(7 PG-685–693):685–93. Available from: https://www.scopus.com/inward/record.uri?eid=2-s2.0-44749083938&doi=10.1016%2Fj.trstmh.2008.04.016&partnerID=40&md5=99f48894b6a69bc039af7…	No	Not about maternal anemia and low birth weight
746	Mbonye AK, Neema S, Magnussen P. Malaria in pregnancy, risk perceptions and care seeking practices among adolescents in Mukono district Uganda. Int J Adolesc Med Heal [Internet]. 2006;18(4 PG-561–573):561–73. Available from: https://www.scopus.com/inward/record.uri?eid=2-s2.0-33847127468&doi=10.1515%2FIJAMH.2006.18.4.561&partnerID=40&md5=0d9ab24da4427e2dc910a3ad0f97fa08 NS -	No	Not about maternal anemia and low birth weight
747	Mbonye AK, Neema S, Magnussen P. Treatment-seeking practices for malaria in pregnancy among rural women in Mukono District, Uganda. J Biosoc Sci [Internet]. 2006;38(2 PG-221–237):221–37.	No	Not about maternal anemia and low birth weight
748	MC T, Sondo P, Kabore B, Ilboudo H, Rouamba T, Sanou H, et al. Impact and operational feasibility of adding malaria infection screening using an ultrasensitive RDT for placental and fetal outcomes in an area of high IPTP-SP coverage in Burkina Faso: the ASSER MALARIA pilot study protocol. Pilot Feasibility Stud [Internet]. 2022;8(1 PG-221):221. Available from: NS -	No	Not about maternal anemia and low birth weight
749	McDonald CM, Manji KP, Kisenge R, Aboud S, Spiegelman D, Fawzi WW, et al. Daily Zinc but Not Multivitamin Supplementation Reduces Diarrhea and Upper Respiratory Infections in Tanzanian Infants: a Randomized, Double-Blind, Placebo-Controlled Clinical Trial. 2015;145(9 PG-2153‐2160):2153‐2160. Available from: https://www.cochranelibrary.com/central/doi/10.1002/central/CN-01097444/full NS -	No	Not about maternal anemia and low birth weight
750	McDonald CM, Manji KP, Kupka R, Bellinger DC, Spiegelman D, Kisenge R, et al. Stunting and wasting are associated with poorer psychomotor and mental development in HIV-exposed tanzanian infants. J Nutr [Internet]. 2013;143(2 PG-204–214):204–14. Available from: https://www.scopus.com/inward/record.uri?eid=2-s2.0-84873038250&doi=10.3945%2Fjn.112.168682&partnerID=40&md5=0bf53bbbe13084d5fa6d8d2089016…	No	Not about maternal anemia and low birth weight
751	McElroy PD, Lal AA, Hawley WA, Bloland PB, Ter Kuile FO, Oloo AJ, et al. Analysis of repeated hemoglobin measures in full-term, normal birth weight Kenyan children between birth and four years of age III. The Asembo Bay Cohort Project. Am J Trop Med Hyg [Internet]. 1999;61(6 PG-932–940):932–40. Available from: https://www.scopus.com/inward/record.uri?eid=2-s2.0-0033379741&doi=10.4269%2Fajtmh.1999…	No	Not about maternal anemia and low birth weight
752	McElroy PD, Ter Kuile FO, Lal AA, Bloland PB, Hawley WA, Oloo AJ, et al. Effect of Plasmodium falciparum parasitemia density on hemoglobin concentrations among full-term, normal birth weight children in western Kenya, IV. The Asembo Bay Cohort Project. Am J Trop Med Hyg [Internet]. 2000;62(4 PG-504–512):504–12. Available from: https://www.scopus.com/inward/record.uri?eid=2-s2.0-0034468385&doi=10.…	No	Not about maternal anemia and low birth weight
753	McGregor HP, Westcott K, Walker DW. The effect of prenatal exposure to carbon monoxide on breathing and growth of the newborn guinea pig. Pediatr Res [Internet]. 1998;43(1 PG-126–131):126–31. Available from: https://www.scopus.com/inward/record.uri?eid=2-s2.0-0031940216&doi=10.1203%2F00006450-199801000-00019&partnerID=40&md5=e04cf22e4f8676b677fbc172a1a63d3f NS -	No	Not about maternal anemia and low birth weight
754	McGregor IA, Williams K, Billewicz WZ, Thomson AM. Haemoglobin concentration and anaemia in young West African (Gambian) children. Trans R Soc Trop Med Hyg [Internet]. 1966;60(5 PG-650–667):650–67. Available from: https://www.scopus.com/inward/record.uri?eid=2-s2.0-0013986692&doi=10.1016%2F0035-9203%2866%2990011-3&partnerID=40&md5=b9dd70e3d84a34024d59d0ff1c5f49a1 NS -	No	Not about maternal anemia and low birth weight
755	McLean ARD, Opi DH, Stanisic DI, Cutts JC, Feng G, Ura A, et al. High Antibodies to VAR2CSA in Response to Malaria Infection Are Associated With Improved Birthweight in a Longitudinal Study of Pregnant Women. Front Immunol [Internet]. 2021;12(PG-). Available from: https://www.scopus.com/inward/record.uri?eid=2-s2.0-85109029561&doi=10.3389%2Ffimmu.2021.644563&partnerID=40&md5=4c94cda504218f961a3e1…	No	Not about maternal anemia and low birth weight
756	Meda N, Cousens S, Kanki B. Anaemia among women of reproductive age in Burkina Faso. World Health Forum [Internet]. 1996;17(4 PG-369–372):369–72. Available from: https://www.scopus.com/inward/record.uri?eid=2-s2.0-0030301699&partnerID=40&md5=2b2a89bd6dd762e218a236c7958e326b NS -	No	Not about maternal anemia and low birth weight
757	Megnekou R, CMM N, JC D, BMZ B, BC N, BKT Z, et al. Chemokine modulation in microscopic and submicroscopic Plasmodium falciparum malaria infection in women at delivery in Yaoundé, Cameroon. PLoS One [Internet]. 2023;18(1 PG-e0280615):e0280615. Available from: NS -	No	Not about maternal anemia and low birth weight
758	Megnekou R, Djontu JC, Bigoga JD, Medou FM, Tenou S, Lissom A. Impact of Placental Plasmodium falciparum Malaria on the Profile of Some Oxidative Stress Biomarkers in Women Living in Yaounde, Cameroon. PLoS One [Internet]. 2015;10(8 PG-). Available from: NS -	No	Not about maternal anemia and low birth weight
759	Megnekou R, JC D, JD B, FM M, Tenou S, Lissom A. Impact of placental Plasmodium falciparum malaria on the profile of some oxidative stress biomarkers in women living in Yaoundé, Cameroon. PLoS One [Internet]. 2015;10(8 PG-e0134633):e0134633. Available from: NS -	No	Not about maternal anemia and low birth weight
760	Megnekou R, Nana CMM, Djontu JC, Bitye BMZ, Nana BC, Zangue BKT, et al. Chemokine modulation in microscopic and submicroscopic Plasmodium falciparum malaria infection in women at delivery in Yaounde, Cameroon. PLoS One [Internet]. 2023;18(1 PG-). Available from: NS -	No	Not about maternal anemia and low birth weight
761	Megnekou R, Tenou S, JD B, JC D, FM M, Lissom A. Placental malaria and modulation of immune and hormonal responses in Cameroonian women. Acta Trop [Internet]. 2015;147(PG-23-30):23–30. Available from: NS -	No	Not about maternal anemia and low birth weight
762	Mehta S, Manji KP, Young AM, Brown ER, Chasela C, Taha TE, et al. Nutritional indicators of adverse pregnancy outcomes and mother-to-child transmission of HIV among HIV-infected women. Am J Clin Nutr [Internet]. 2008;87(6 PG-1639–1649):1639–49. Available from: https://www.scopus.com/inward/record.uri?eid=2-s2.0-45749090848&doi=10.1093%2Fajcn%2F87.6.1639&partnerID=40&md5=7447db9b1c2d1c1ab87c61141e…	No	Not about maternal anemia and low birth weight
763	Mekie M, Taklual W. Magnitude of low birth weight and maternal risk factors among women who delivered in Debre Tabor Hospital, Amhara Region, Ethiopia: a facility based cross-sectional study. Ital J Pediatr [Internet]. 2019;45(1 PG-86):86. Available from: NS -	Yes
764	Menaca A, Pell C, Manda-Taylor L, Chatio S, Afrah NA, Were F, et al. Local illness concepts and their relevance for the prevention and control of malaria during pregnancy in Ghana, Kenya and Malawi: Findings from a comparative qualitative study. Malar J [Internet]. 2013;12(1 PG-). Available from: https://www.scopus.com/inward/record.uri?eid=2-s2.0-84880334521&doi=10.1186%2F1475-2875-12-257&partne…	No	Not about maternal anemia and low birth weight
765	Menéndez C, Bardají A, Sigauque B, Romagosa C, Sanz S, Serra-Casas E, et al. A randomized placebo-controlled trial of intermittent preventive treatment in pregnant women in the context of insecticide treated nets delivered through the antenatal clinic. PLoS One [Internet]. 2008;3(4 PG-). Available from: https://www.scopus.com/inward/record.uri?eid=2-s2.0-44849108429&doi=10.1371%2Fjournal.pone.000…	No	RCT study
766	Menendez C, Todd J, Alonso PL, Francis N, Lulat S, Ceesay S, et al. The response to iron supplementation of pregnant women with the haemoglobin genotype AA or AS. Trans R Soc Trop Med Hyg [Internet]. 1995;89(3 PG-289–292):289–92. Available from: https://www.scopus.com/inward/record.uri?eid=2-s2.0-0029038686&doi=10.1016%2F0035-9203%2895%2990546-4&partnerID=40&md5=3a162e2cab7f10316e33d3f4576f93ea N…	No	Not about maternal anemia and low birth weight
767	Menendez C, Todd J, Alonso PL, Francis N, Lulat S, Ceesay S, et al. The effects of iron supplementation during pregnancy, given by traditional birth attendants, on the prevalence of anaemia and malaria. Trans R Soc Trop Med Hyg [Internet]. 1994;88(5 PG-590–593):590–3. Available from: https://www.scopus.com/inward/record.uri?eid=2-s2.0-0028150772&doi=10.1016%2F0035-9203%2894%2990176-7&partnerID=40…	No	Not about maternal anemia and low birth weight
768	Mengistu A, Smith DG, Yoseph S, Nega T, Zewdie W, Kassahun WG, et al. The effect of providing feed supplementation and anthelmintic to donkeys during late pregnancy and lactation on live weight and survival of dams and their foals in central Ethiopia. Trop Anim Heal Prod [Internet]. 2005;37(SUPPL. 1 PG-21-33):21–33. Available from: https://www.scopus.com/inward/record.uri?eid=2-s2.0-28344448985&d…	No	Not about maternal anemia and low birth weight
769	Merga G, Mideksa S, Dida N, Kennedy G. Dietary diversity and associated factors among women of reproductive age in Jeldu District, West Shoa Zone, Oromia Ethiopia. PLoS One [Internet]. 2022;17(12 PG-e0279223):e0279223. Available from: NS -	No	Not about maternal anemia and low birth weight
770	Meuris S, Piko BB, Eerens P, Vanbellinghen A-M, Dramaix M, Hennart P. Gestational malaria: Assessment of its consequences on fetal growth. AM J TROP MED HYG [Internet]. 1993;48(5 PG-603–609):603–9. Available from: https://www.scopus.com/inward/record.uri?eid=2-s2.0-0027252989&doi=10.4269%2Fajtmh.1993.48.603&partnerID=40&md5=013448ae682f44364b2db05d56cd02d4 NS -	No	Not about maternal anemia and low birth weight
771	Meyers TM, Ndung’U T. Case 18-2010: A 7-year-old boy with elevated HIV RNA levels despite antiretroviral medications. New Engl J Med [Internet]. 2010;362(24 PG-2305):2305. Available from: https://www.scopus.com/inward/record.uri?eid=2-s2.0-77953716131&doi=10.1056%2FNEJMcpc1002113&partnerID=40&md5=c43cce4e39021a52804fea19d9dfc506 NS -	No	Not about maternal anemia and low birth weight
772	Meyrueix LP, Gharaibeh R, Xue J, Brouwer C, Jones C, Adair L, et al. Gestational diabetes mellitus placentas exhibit epimutations at placental development genes. Epigenetics [Internet]. 2022;17(13 PG-2157–2177):2157–77. Available from: https://www.scopus.com/inward/record.uri?eid=2-s2.0-85136514195&doi=10.1080%2F15592294.2022.2111751&partnerID=40&md5=44a549d6f42a6521822568943bb26f64 NS -	No	Not about maternal anemia and low birth weight
773	Mezen MK, Lemlem GA, Biru YB. The Effect of Gestational Weight Gain on Low Birth Weight, Case-Control Study in Northeast Amhara Regional State, Ethiopia, 2019. Int J Child Heal Nutr [Internet]. 2022;11(3 PG-171–177):171–7. Available from: https://www.scopus.com/inward/record.uri?eid=2-s2.0-85136259926&doi=10.6000%2F1929-4247.2022.11.03.6&partnerID=40&md5=50aa7787784607569339c5180dcb7726 NS -	No	Different hemoglobin categorization
774	Mezzano J, Namirembe G, LM A, Marino-Costello E, Shrestha R, Erhardt J, et al. Effects of Iron and Vitamin A Levels on Pregnant Women and Birth Outcomes: Complex Relationships Untangled Using a Birth Cohort Study in Uganda. Matern Child Heal J [Internet]. 2022;26(7 PG-1516–1528):1516–28. Available from: NS -	No	Not about maternal anemia and low birth weight
775	Mforteh AAA, Pisoh DW, Boten M, Andoh NE-L, Tameh TY, Mbi-Kobenge A-FE, et al. Stillbirth rate and associated factors at the Bamenda Regional hospital, North-West region, Cameroon, from 2018 to 2022: a case control study. BMC Pregnancy Childbirth [Internet]. 2024;24(1 PG-). Available from: https://www.scopus.com/inward/record.uri?eid=2-s2.0-85190237969&doi=10.1186%2Fs12884-024-06486-z&partnerID=4…	No	Not about maternal anemia and low birth weight
776	MI N, BN E, JJ A, AK O, BO A. Plasmodium falciparum parasitaemia among booked parturients who received two doses of sulfadoxine-pyrimethamine (SP) for intermittent preventive treatment in pregnancy (IPTp) in a tertiary health facility Southeast Nigeria. Niger Med J [Internet]. 2015;56(3 PG-218–24):218–24. Available from: NS -	No	Not about maternal anemia and low birth weight
777	Mian DB, Angoi VA, Nsahlai CJ, Konan J, Yeo KH, N’Guessan K, et al. Major Sickle Cell Disease in Pregnant Women at University Teaching Hospital of Cocody in Cote d’Ivoire, a Low Resources Country. Clin Exp Obstet Gynecol [Internet]. 2024;51(1 PG-). Available from: NS -	No	Not about maternal anemia and low birth weight
778	Mihretie GN, Habitamu A. Pregnancy outcomes among women who gave birth at health institutions: A cross-sectional study. Heal Sci Rep [Internet]. 2022;5(5 PG-). Available from: https://www.scopus.com/inward/record.uri?eid=2-s2.0-85138713759&doi=10.1002%2Fhsr2.843&partnerID=40&md5=1fc0578c5ad7907e44f83ed1321c4f1a NS -	No	Not about maternal anemia and low birth weight
779	Mikomangwa WP, Minzi O, Mutagonda R, Baraka V, Mlugu EM, Aklillu E, et al. Effect of sulfadoxine-pyrimethamine doses for prevention of malaria during pregnancy in hypoendemic area in Tanzania. Malar J [Internet]. 2020;19(1 PG-). Available from: https://www.scopus.com/inward/record.uri?eid=2-s2.0-85083755319&doi=10.1186%2Fs12936-020-03234-4&partnerID=40&md5=8b715d61b1006a40f78b803a40e1f6c3 NS -	No	Not about maternal anemia and low birth weight
780	Miller MF, Stoltzfus RJ, Mbuya N V, Malaba LC, Iliff PJ, Humphrey JH, et al. Total Body Iron in HIV-Positive and HIV-Negative Zimbabwean Newborns Strongly Predicts Anemia throughout Infancy and Is Predicted by Maternal Hemoglobin Concentration. J Nutr [Internet]. 2003;133(11 PG-3461–3468):3461–8. Available from: https://www.scopus.com/inward/record.uri?eid=2-s2.0-0242576796&doi=10.1093%2Fjn%2F133…	No	Not about maternal anemia and low birth weight
781	Mireku MO, Boivin MJ, Davidson LL, Ouédraogo S, Koura GK, Alao MJ, et al. Impact of Helminth Infection during Pregnancy on Cognitive and Motor Functions of One-Year-Old Children. PLoS Negl Trop Dis [Internet]. 2015;9(3 PG-). Available from: NS -	No	Not about maternal anemia and low birth weight
782	Mireku MO, Davidson LL, Koura GK, Ouédraogo S, Boivin MJ, Xiong X, et al. Prenatal Hemoglobin Levels and Early Cognitive and Motor Functions of One-Year-Old Children. Pediatrics [Internet]. 2015;136(1 PG-76–83):E76–83. Available from: NS -	No	Not about maternal anemia and low birth weight
783	Mitao M, Philemon R, Obure J, Mmbaga BT, Msuya S, Mahande MJ. Risk factors and adverse perinatal outcome associated with low birth weight in Northern Tanzania: A registry-based retrospective cohort study. Asian Pac J Reprod [Internet]. 2016;5(1 PG-75–79):75–9. Available from: https://www.scopus.com/inward/record.uri?eid=2-s2.0-84965108726&doi=10.1016%2Fj.apjr.2015.12.014&partnerID=40&md5=572a8428…	Yes
784	MJ R, Namusoke H, Babirekere-Iriso E, Kæstel P, Girma T, VB C, et al. Social, dietary and clinical correlates of oedema in children with severe acute malnutrition: a cross-sectional study. BMC Pediatr [Internet]. 2015;15(PG-25):25. Available from: NS -	No	Not about maternal anemia and low birth weight
785	MK B-A, DP M-M, Kendjo E, S MC, ML TM, Tsoumbou-Bakana G, et al. Decrease of microscopic Plasmodium falciparum infection prevalence during pregnancy following IPTp-SP implementation in urban cities of Gabon. Trans R Soc Trop Med Hyg [Internet]. 2016;110(6 PG-333–42):333–42. Available from: NS -	No	Not about maternal anemia and low birth weight
786	Mkhize PZ, Naicker T, Onyangunga OA, Moodley J. Adherence to iron prophylactic therapy during pregnancy in an urban regional hospital in South Africa. S Afr Fam Pr [Internet]. 2019;61(5 PG-203–208):203–8. Available from: https://www.scopus.com/inward/record.uri?eid=2-s2.0-85071993405&doi=10.1080%2F20786190.2019.1654705&partnerID=40&md5=d6a0ca3d5a046b91de8413cad134d0b8 NS -	No	Not about maternal anemia and low birth weight
787	Mlugu EM, Minzi O, Kamuhabwa AAR, Aklillu E. Prevalence and correlates of asymptomatic malaria and anemia on first antenatal care visit among pregnant women in Southeast, Tanzania. Int J Environ Res Public Heal [Internet]. 2020;17(9 PG-). Available from: https://www.scopus.com/inward/record.uri?eid=2-s2.0-85084064374&doi=10.3390%2Fijerph17093123&partnerID=40&md5=d0cb874897eb9c685bf42b60075b5ab5 N…	No	Not about maternal anemia and low birth weight
788	MN K, Tamiru D, Belachew T. Effects of nutrition education and home gardening interventions on feto-maternal outcomes among pregnant women in Jimma Zone, Southwest Ethiopia: A cluster randomized controlled trial. PLoS One [Internet]. 2023;18(10 PG-e0288150):e0288150. Available from: NS -	No	Not about maternal anemia and low birth weight
789	MN M, JM R, MR S, Trijsburg L, AM M, AY D, et al. Effect of Daily Antenatal Iron Supplementation on Plasmodium Infection in Kenyan Women: A Randomized Clinical Trial. JAMA [Internet]. 2015;314(10 PG-1009–20):1009–20. Available from: NS -	No	Not about maternal anemia and low birth weight
790	MN M, Mzembe G, Moya E, Braat S, Harding R, Robberstad B, et al. Protocol for a multicentre, parallel-group, open-label randomised controlled trial comparing ferric carboxymaltose with the standard of care in anaemic Malawian pregnant women: the REVAMP trial. BMJ Open [Internet]. 2021;11(11 PG-e053288):e053288. Available from: NS -	No	Not about maternal anemia and low birth weight
791	Mockenhaupt FP, Bedu-Addo G, Von Gaertner C, Boyé R, Fricke K, Hannibal I, et al. Detection and clinical manifestation of placental malaria in southern Ghana. Malar J [Internet]. 2006;5(PG-). Available from: https://www.scopus.com/inward/record.uri?eid=2-s2.0-33845908756&doi=10.1186%2F1475-2875-5-119&partnerID=40&md5=e2d0b597b208fde9737844620c977fbd NS -	No	Not about maternal anemia and low birth weight
792	Mockenhaupt FP, Hamann L, Von Gaertner C, Bedu-Addo G, Von Kleinsorgen C, Schumann RR, et al. Common polymorphisms of toll-like receptors 4 and 9 are associated with the clinical manifestation of malaria during pregnancy. J Infect Dis [Internet]. 2006;194(2 PG-184–188):184–8. Available from: https://www.scopus.com/inward/record.uri?eid=2-s2.0-33746162770&doi=10.1086%2F505152&partnerID=40&md5=d867…	No	Not about maternal anemia and low birth weight
793	Mocking M, AI S, CSPM U, Amelia D, Antwi E, Baharuddin M, et al. Does body mass index early in pregnancy influence the risk of maternal anaemia? An observational study in Indonesian and Ghanaian women. BMC Public Health [Internet]. 2018;18(1 PG-873):873. Available from: NS -	No	Not about maternal anemia and low birth weight
794	Mohammed AH, Salih MM, Elhassan EM, Mohmmed AA, Elzaki SE, El-Sayed BB, et al. Submicroscopic Plasmodium falciparum malaria and low birth weight in an area of unstable malaria transmission in Central Sudan. Malar J [Internet]. 2013;12(1 PG-). Available from: https://www.scopus.com/inward/record.uri?eid=2-s2.0-84878232132&doi=10.1186%2F1475-2875-12-172&partnerID=40&md5=fb931b519e695c02492f31b46a7e…	No	Not about maternal anemia and low birth weight
795	Mohammed S, Bonsing I, Yakubu I, WP W. Maternal obstetric and socio-demographic determinants of low birth weight: a retrospective cross-sectional study in Ghana. Reprod Heal [Internet]. 2019;16(1 PG-70):70. Available from: NS -	Yes
796	Mokuolu OA, Ernest SK, Ogbonmide BF, Adeniyi A. Packed red cell volume pattern in Nigerian preterm babies. Ann Trop Paediatr [Internet]. 2000;20(1 PG-45–49):45–9. Available from: https://www.scopus.com/inward/record.uri?eid=2-s2.0-0034101955&doi=10.1080%2F02724930092066&partnerID=40&md5=e0651950b98eb4604887139cc5b4b148 NS -	No	Not about maternal anemia and low birth weight
797	Mokuolu OA, Falade CO, Orogade AA, Okafor HU, Adedoyin OT, Oguonu TA, et al. Malaria at parturition in nigeria: Current status and delivery outcome. Infect Dis Obs Gynecol [Internet]. 2009;2009(PG-). Available from: https://www.scopus.com/inward/record.uri?eid=2-s2.0-68949112061&doi=10.1155%2F2009%2F473971&partnerID=40&md5=331d97218b455229b39c1c144fda56ad NS -	No	Not about maternal anemia and low birth weight
798	Moller B, Lushino O, Meirik O, Gebre-Medhin M, Lindmark G. A study of antenatal care at village level in rural Tanzania. Int J Gynecol Obs [Internet]. 1989;30(2 PG-123–131):123–31. Available from: https://www.scopus.com/inward/record.uri?eid=2-s2.0-0024465389&doi=10.1016%2F0020-7292%2889%2990306-8&partnerID=40&md5=ba6a7895e337f51230943672ef721447 NS -	No	Not about maternal anemia and low birth weight
799	Mombo-Ngoma G, Honkpehedji J, Basra A, Mackanga JR, Zoleko RM, Zinsou J, et al. Urogenital schistosomiasis during pregnancy is associated with low birth weight delivery: analysis of a prospective cohort of pregnant women and their offspring in Gabon. Int J Parasitol [Internet]. 2017;47(1 PG-69–74):69–74. Available from: NS -	No	Not about maternal anemia and low birth weight
800	Moncunill G, Dobaño C, González R, Smolen KK, Manaca MN, Balcells R, et al. Association of Maternal Factors and HIV Infection With Innate Cytokine Responses of Delivering Mothers and Newborns in Mozambique. Front Microbiol [Internet]. 2020;11(PG-). Available from: https://www.scopus.com/inward/record.uri?eid=2-s2.0-85088800446&doi=10.3389%2Ffmicb.2020.01452&partnerID=40&md5=13a90e3a97e563c99adc5c…	No	Not about maternal anemia and low birth weight
801	Monebenimp F, Nga-Essono DE, Zoung-Kany Bissek AC, Chelo D, Tetanye E. HIV exposure and related newborn morbidity and mortality in the University Teaching Hospital of Yaoundé, Cameroon. Pan Afr Med J [Internet]. 2011;8(PG-43):43. Available from: https://www.scopus.com/inward/record.uri?eid=2-s2.0-84860788471&doi=10.4314%2Fpamj.v8i1.71160&partnerID=40&md5=3734c3a0a70a33c2f1119fbffbd8b79d NS -	No	Not about maternal anemia and low birth weight
802	Moodley D, Lombard C, Govender V, Naidoo M, Desmond AC, Naidoo K, et al. Pregnancy and neonatal safety outcomes of timing of initiation of daily oral tenofovir disoproxil fumarate and emtricitabine pre-exposure prophylaxis for HIV prevention (CAP016): an open-label, randomised, non-inferiority trial. Lancet HIV [Internet]. 2023;10(3 PG-154–163):e154–63. Available from: https://www.scopus.com/inwa…	No	Not about maternal anemia and low birth weight
803	Moore BR, Benjamin J, Salman S, Page-Sharp M, Laman M, Batty KT, et al. Safety, efficacy, tolerability and pharmacokinetics of azithromycin plus piperaquine as a candidate for intermittent preventive treatment for malaria in pregnancy. 2018;99(4 PG-545):545. Available from: https://www.cochranelibrary.com/central/doi/10.1002/central/CN-01935472/full NS -	No	Not about maternal anemia and low birth weight
804	Moore LG. Human genetic adaptation to high altitudes: Current status and future prospects. Quat Int [Internet]. 2017;461(PG-4-13):4–13. Available from: NS -	No	Not about maternal anemia and low birth weight
805	Moraleda C, De Deus N, Serna-Bolea C, Renom M, Quintó L, Macete E, et al. Impact of HIV exposure on health outcomes in HIV-negative infants born to HIV-positive mothers in Sub-Saharan Africa. J Acquir Immune Defic Syndr [Internet]. 2014;65(2 PG-182–189):182–9. Available from: https://www.scopus.com/inward/record.uri?eid=2-s2.0-84893786468&doi=10.1097%2FQAI.0000000000000019&partnerID=40&md5=36c047…	No	Not about maternal anemia and low birth weight
806	Mosha D, Chilongola J, Ndeserua R, Mwingira F, Genton B. Effectiveness of intermittent preventive treatment with sulfadoxine-pyrimethamine during pregnancy on placental malaria, maternal anaemia and birthweight in areas with high and low malaria transmission intensity in Tanzania. Trop Med Int Heal [Internet]. 2014;19(9 PG-1048–1056):1048–56. Available from: https://www.scopus.com/inward/record.u…	No	Not about maternal anemia and low birth weight
807	Mosha TCE, Philemon N. Factors influencing pregnancy outcomes in morogoro Municipality, Tanzania. Tanzan J Heal Res [Internet]. 2010;12(4 PG-). Available from: https://www.scopus.com/inward/record.uri?eid=2-s2.0-79961041325&doi=10.4314%2Fthrb.v12i4.51795&partnerID=40&md5=85c44ffcafd9029c8746cf02ea1d82bb NS -	No	Not about maternal anemia and low birth weight
808	Moya E, Mzembe G, Mwambinga M, Truwah Z, Harding R, Ataide R, et al. Prevalence of early postpartum depression and associated risk factors among selected women in southern Malawi: a nested observational study. BMC Pregnancy Childbirth [Internet]. 2023;23(1 PG-229):229. Available from: NS -	No	Not about maternal anemia and low birth weight
809	Moya-Alvarez V, Cottrell G, Ouédraogo S, Accrombessi M, Massougbodgi A, Cot M. Does Iron Increase the Risk of Malaria in Pregnancy? OPEN FORUM Infect Dis [Internet]. 2015;2(2 PG-). Available from: NS -	No	Not about maternal anemia and low birth weight
810	Moyambe JNT, Bernard P, Khang’Mate F, Nkoy AMTA, Mukalenge FC, Makanda D, et al. Study of risk factors of stunting intrauterine Lubumbashi. Pan Afr Med J [Internet]. 2013;14(PG-). Available from: https://www.scopus.com/inward/record.uri?eid=2-s2.0-84874403217&doi=10.11604%2Fpamj.2013.14.4.1798&partnerID=40&md5=cf1312c500796f72fa73092e6875c70b NS -	No	Not about maternal anemia and low birth weight
811	MR K, AA A, AN I, Yeboah D, Abdulai N, Boah M. Magnitude of self-reported intimate partner violence against pregnant women in Ghana’s northern region and its association with low birth weight. BMC Pregnancy Childbirth [Internet]. 2024;24(1 PG-29):29. Available from: NS -	No	Out of study population
812	Mruts KB, Gebremedhin AT, Tessema GA, Scott JA, Pereira G. Interbirth interval and maternal anaemia in 21 sub-Saharan African countries: A fractionalpolynomial analysis. PLoS One [Internet]. 2022;17(9 September PG-). Available from: https://www.scopus.com/inward/record.uri?eid=2-s2.0-85138473329&doi=10.1371%2Fjournal.pone.0275155&partnerID=40&md5=45ff62c5e54da1d279e202d8c4504b0b NS -	No	Not about maternal anemia and low birth weight
813	MS J, KM A, ES C, FA G, MM K. Determinants of birth asphyxia among newborns in Northwest Ethiopia, 2019: case control study. Heliyon [Internet]. 2022;8(2 PG-e08875):e08875. Available from: NS -	No	Not about maternal anemia and low birth weight
814	MS T, DH M, Wondafrash B. Determinants of Anemia Among Pregnant Women Attending Antenatal Care Clinic at Public Health Facilities in Kacha Birra District, Southern Ethiopia. J Multidiscip Heal [Internet]. 2020;13(PG-1007-1015):1007–15. Available from: NS -	No	Not about maternal anemia and low birth weight
815	Msemo OA, Bygbjerg IC, Møller SL, Nielsen BB, Ødum L, Perslev K, et al. Prevalence and risk factors of preconception anemia: A community based cross sectional study of rural women of reproductive age in northeastern Tanzania. PLoS One [Internet]. 2018;13(12 PG-). Available from: https://www.scopus.com/inward/record.uri?eid=2-s2.0-85058815710&doi=10.1371%2Fjournal.pone.0208413&partnerID=40&md5=2cd…	No	Not about maternal anemia and low birth weight
816	Msolla MJ, Kinabo JL. Prevalence of anaemia in pregnant women during the last trimester. INT J FOOD SCI NUTR [Internet]. 1997;48(4 PG-265–270):265–70. Available from: https://www.scopus.com/inward/record.uri?eid=2-s2.0-0030845917&doi=10.3109%2F09637489709028572&partnerID=40&md5=1623d30e51232bb4eed0d733fa9dfca1 NS -	No	Not about maternal anemia and low birth weight
817	Msollo SS, Mwanri AW. Postpartum hyperglycemia and pregnancy outcomes among women in Arusha Region, Tanzania. Tanzan J Heal Res [Internet]. 2022;23(4 PG-1–12):1–12. Available from: https://www.scopus.com/inward/record.uri?eid=2-s2.0-85139471122&doi=10.4314%2Fthrb.v23i4.9&partnerID=40&md5=a04069a7d609c9f29cc9240b04a9e6e1 NS -	No	Not about maternal anemia and low birth weight
818	Msukwa G, Batumba N, Drucker M, Menezes L, Ranjit R. Maternal and neonatal risk factors associated with vertical transmission of ophthalmia neonatorum in neonates receiving health care in Blantyre, Malawi. Middle East Afr J Ophthalmol [Internet]. 2014;21(3 PG-240–243):240–3. Available from: https://www.scopus.com/inward/record.uri?eid=2-s2.0-84903962265&doi=10.4103%2F0974-9233.134684&partnerID=40…	No	Not about maternal anemia and low birth weight
819	Msuya SE, Hussein TH, Uriyo J, Sam NE, Stray-Pedersen B. Anaemia among pregnant women in northern Tanzania: Prevalence, risk factors and effect on perinatal outcomes. Tanzan J Heal Res [Internet]. 2011;13(1 PG-40–49):40–9. Available from: https://www.scopus.com/inward/record.uri?eid=2-s2.0-79961057436&doi=10.4314%2Fthrb.v13i1.60881&partnerID=40&md5=8b3dac6d8321405493647c2a84ea592a NS -	No	Not about maternal anemia and low birth weight
820	Msyamboza KP, Savage EJ, Kazembe PN, Gies S, Kalanda G, D’Alessandro U, et al. Community-based distribution of sulfadoxine-pyrimethamine for intermittent preventive treatment of malaria during pregnancy improved coverage but reduced antenatal attendance in southern Malawi. Trop Med Int Heal [Internet]. 2009;14(2 PG-183–189):183–9. Available from: https://www.scopus.com/inward/record.uri?eid=2-s2.…	No	Not about maternal anemia and low birth weight
821	Msyamboza K, Savage E, Kalanda G, Kazembe P, Gies S, D’Alessandro U, et al. Trends in pregnancy outcomes in Malawian adolescents receiving antimalarial and hematinic supplements. Acta Obs Gynecol Scand [Internet]. 2010;89(8 PG-1011–1016):1011–6. Available from: https://www.scopus.com/inward/record.uri?eid=2-s2.0-77954849888&doi=10.3109%2F00016349.2010.487892&partnerID=40&md5=5fbfe7b9917cd10388b08…	No	Not about maternal anemia and low birth weight
822	MT B, El-Khatib Z, A SK, BO A, A TB, Yeshambaw M, et al. Comorbidity of Geo-Helminthes among Malaria Outpatients of the Health Facilities in Ethiopia: Systematic Review and Meta-Analysis. Int J Env Res Public Heal [Internet]. 2021;18(3 PG-). Available from: NS -	No	Not about maternal anemia and low birth weight
823	MT B, Loha E, Lindtjørn B. Incidence of postpartum and neonatal illnesses and utilization of healthcare services in rural communities in southern Ethiopia: A prospective cohort study. PLoS One [Internet]. 2020;15(8 PG-e0237852):e0237852. Available from: NS -	No	Not about maternal anemia and low birth weight
824	MT E, Eyayu T, Tiruneh T. The effect of maternal anaemia on low birth weight among newborns in Northwest Ethiopia. Sci Rep [Internet]. 2022;12(1 PG-15280):15280. Available from: NS -	Yes
825	Mtove G, Abdul O, Kullberg F, Gesase S, Scheike T, Andersen FM, et al. Weight change during the first week of life and a new method for retrospective prediction of birthweight among exclusively breastfed newborns. Acta Obs Gynecol Scand [Internet]. 2022;101(3 PG-293–302):293–302. Available from: https://www.scopus.com/inward/record.uri?eid=2-s2.0-85124525179&doi=10.1111%2Faogs.14323&partnerID=40&…	No	Not about maternal anemia and low birth weight
826	Muganyizi PS, Kidanto H. Sickle Cell Disease in Pregnancy: Trend and Pregnancy Outcomes at a Tertiary Hospital in Tanzania. PLoS One [Internet]. 2013;8(2 PG-). Available from: https://www.scopus.com/inward/record.uri?eid=2-s2.0-84873904398&doi=10.1371%2Fjournal.pone.0056541&partnerID=40&md5=a3ce563279727b0f1c1d7456424cb98d NS -	No	Not about maternal anemia and low birth weight
827	Mugisa M, Muzoora A. Behavioral change communication strategy vital in malaria prevention interventions in rural communities: Nakasongola district, Uganda. Pan Afr Med J [Internet]. 2012;13 Suppl 1(PG-2):2. Available from: https://www.scopus.com/inward/record.uri?eid=2-s2.0-84882974852&partnerID=40&md5=231ec433544720a11a12f93c6143029c NS -	No	Not about maternal anemia and low birth weight
828	Mugo C, Nduati R, Osoro E, BO N, Mirieri H, Hunsperger E, et al. Comparable Pregnancy Outcomes for HIV-Uninfected and HIV-Infected Women on Antiretroviral Treatment in Kenya. J Infect Dis [Internet]. 2022;226(4 PG-678–686):678–86. Available from: NS -	No	Not about maternal anemia and low birth weight
829	Mugomeri E. Identifying Imperatives for an Effective Nutrition Surveillance Policy Framework for Maternal and Child Health in Lesotho. Food Nutr Bull [Internet]. 2018;39(4 PG-608–620):608–20. Available from: NS -	No	Not about maternal anemia and low birth weight
830	Muhe LM, McClure EM, Nigussie AK, Mekasha A, Worku B, Worku A, et al. Major causes of death in preterm infants in selected hospitals in Ethiopia (SIP): a prospective, cross-sectional, observational study. Lancet Glob Heal [Internet]. 2019;7(8 PG-1130–1138):e1130–8. Available from: https://www.scopus.com/inward/record.uri?eid=2-s2.0-85068557055&doi=10.1016%2FS2214-109X%2819%2930220-7&partnerID=40&…	No	Not about maternal anemia and low birth weight
831	Muhindo MK, Jagannathan P, Kakuru A, Opira B, Olwoch P, Okiring J, et al. Intermittent preventive treatment with dihydroartemisinin-piperaquine and risk of malaria following cessation in young Ugandan children: a double-blind, randomised, controlled trial. 2019;19(9 PG-962‐972):962‐972. Available from: https://www.cochranelibrary.com/central/doi/10.1002/central/CN-01987326/full NS -	No	Not about maternal anemia and low birth weight
832	Mukala J, Mogere D, Kirira P, BN K, Akisa V, Kobia F, et al. Predictors of birth weight in pregnant women with malaria: a prospective cohort facility-based study in Webuye-Kenya. BMC Pregnancy Childbirth [Internet]. 2024;24(1 PG-187):187. Available from: NS -	No	Not about maternal anemia and low birth weight
833	Mukasa FM. Comparison of pregnancy and labour in teenagers and primigravidas aged 21-25 years in Transkei. S AFR MED J [Internet]. 1992;81(8 PG-421–423):421–3. Available from: https://www.scopus.com/inward/record.uri?eid=2-s2.0-0026770631&partnerID=40&md5=0b57b408128be11ef1419269e2b481e3 NS -	No	Not about maternal anemia and low birth weight
834	Mukasa GK. Morbidity and mortality in the special care baby unit of New Mulago Hospital, Kampala. ANN TROP PAEDIATR [Internet]. 1992;12(3 PG-289–295):289–95. Available from: https://www.scopus.com/inward/record.uri?eid=2-s2.0-0026697643&doi=10.1080%2F02724936.1992.11747587&partnerID=40&md5=f7438a1870e0984f04fb1444046fc543 NS -	No	Not about maternal anemia and low birth weight
835	Mukiibi JM, Mtimavalye LA, Broadhead R, Mzula E, Dzinyemba WE, Merrick R, et al. Some haematological parameters in Malawian neonates. East Afr Med J [Internet]. 1995;72(1 PG-10–14):10–4. Available from: https://www.scopus.com/inward/record.uri?eid=2-s2.0-0029197634&partnerID=40&md5=41ec8fb5d96535940be24b4e575d46d5 NS -	No	Not about maternal anemia and low birth weight
836	Murewanhema G, Musiniwa TC, Chimhina MT, Madombi S, Nyakanda MI, Madziyire MG. Pancytopenia with severe thrombocytopenia in asymptomatic malaria in advanced pregnancy: a case report. Pan Afr Med J [Internet]. 2022;41(PG-). Available from: https://www.scopus.com/inward/record.uri?eid=2-s2.0-85127505613&doi=10.11604%2Fpamj.2022.41.154.30168&partnerID=40&md5=e2a3d8ce4ad59d2287ffe10dbdea7d01 NS -	No	Not about maternal anemia and low birth weight
837	Murila F V, Macharia WM, Wafula EM. Iron deficiency anaemia in children of a peri-urban health facility. East Afr Med J [Internet]. 1999;76(9 PG-520–523):520–3. Available from: https://www.scopus.com/inward/record.uri?eid=2-s2.0-0033182049&partnerID=40&md5=36da6d27259b040271b59d6f94718d7c NS -	No	Not about maternal anemia and low birth weight
838	Musili F, Karanja JG. Multifoetal pregnancies at a maternity hospital in nairobi. East Afr Med J [Internet]. 2009;86(4 PG-162–165):162–5. Available from: https://www.scopus.com/inward/record.uri?eid=2-s2.0-77249165519&doi=10.4314%2Feamj.v86i4.46945&partnerID=40&md5=19e252c64df48d392b2ed0e9e09eb9ae NS -	No	Not about maternal anemia and low birth weight
839	Mustafa A, Bilal NE, Abass A-E, Elhassan EM, Adam I. The association between Helicobacter pylori seropositivity and low birthweight in a Sudanese maternity hospital. Int J Gynecol Obs [Internet]. 2018;143(2 PG-191–194):191–4. Available from: https://www.scopus.com/inward/record.uri?eid=2-s2.0-85052825861&doi=10.1002%2Fijgo.12641&partnerID=40&md5=87cc454e9117675bf1614ba46a29b52c NS -	No	Not about maternal anemia and low birth weight
840	Mutabingwa TK, Malle LN, De Geus A, Oosting J. Malaria chemosuppression in pregnancy. II. Its effect on maternal haemoglobin levels, placental malaria and birth weight. TROP GEOGR MED [Internet]. 1993;45(2 PG-49–55):49–55. Available from: https://www.scopus.com/inward/record.uri?eid=2-s2.0-0027189719&partnerID=40&md5=cef32ef915427d6099d09fd7290ab028 NS -	No	Not about maternal anemia and low birth weight
841	Muwema M, JI N, Edwards G, Nalwadda G, Nangendo J, Okiring J, et al. Perinatal care and its association with perinatal death among women attending care in three district hospitals of western Uganda. BMC Pregnancy Childbirth [Internet]. 2024;24(1 PG-113):113. Available from: NS -	No	Not about maternal anemia and low birth weight
842	MW M, SS M, AT B, YA M. Determinants of Low Birth Weight Among Newborns at Debre Tabor Referral Hospital, Northwest Ethiopia: A Cross-Sectional Study. SAGE Open Nurs [Internet]. 2023;9(PG-23779608231167107):23779608231167108. Available from: NS -	Yes
843	Mwangi M. Safety and efficacy of iron supplementation in pregnancy in Kenya. 2016;21(1 PG-18‐19):18‐19. Available from: https://www.cochranelibrary.com/central/doi/10.1002/central/CN-01669260/full NS -	No	Not about maternal anemia and low birth weight
844	Mwangi MN, Roth JM, Smit MR, Trijsburg L, Mwangi AM, Demir AY, et al. Effect of Daily Antenatal Iron Supplementation on Plasmodium Infection in Kenyan Women A Randomized Clinical Trial. JAMA-JOURNAL Am Med Assoc [Internet]. 2015;314(10 PG-1009–1020):1009–20. Available from: NS -	No	Not about maternal anemia and low birth weight
845	Mwanyumba F, Claeys P, Gaillard P, Verhofstede C, Chohan V, Mandaliya K, et al. Correlation between maternal and infant HIV infection and low birth weight: A study in Mombasa, Kenya. J Obs Gynaecol [Internet]. 2001;21(1 PG-27–31):27–31. Available from: https://www.scopus.com/inward/record.uri?eid=2-s2.0-0035128449&doi=10.1080%2F01443610020022078&partnerID=40&md5=db82ccaa8a2bd372661a7ebf0781fa97 N…	No	Not about maternal anemia and low birth weight
846	Mwanyumba F, Inion I, Gaillard P, Mandaliya K, Praet M, Temmerman M. Placental inflammation and perinatal outcome. Eur J Obs Gynecol Reprod Biol [Internet]. 2003;108(2 PG-164–170):164–70. Available from: https://www.scopus.com/inward/record.uri?eid=2-s2.0-0037716602&doi=10.1016%2FS0301-2115%2802%2900438-4&partnerID=40&md5=4f2c8ace1f501f93007b4efc73918bc2 NS -	No	Not about maternal anemia and low birth weight
847	N. de D, A. C, A. B, A. B, I.V. J, R. LC, et al. Safety of incidental exposure to the novel oral poliovirus vaccine type 2 in pregnancy: A longitudinal observational study in Mozambique, 2022-2023. Vaccine [Internet]. 2024;42(6 PG-1326–1331):1326–31. Available from: https://www.sciencedirect.com/science/journal/0264410X NS -	No	Not about maternal anemia and low birth weight
848	N. LO, R. MD, J. LL, J.-D. BN, M.-A. MA, A. AOL, et al. Efficacy and safety of malarial prophylaxis with mefloquine during pregnancy in Kisangani, Democratic Republic of Congo: A randomized clinical trial. Br J Clin Pharmacol [Internet]. 2021;87(8 PG-3115–3126):3115–26. Available from: http://onlinelibrary.wiley.com/journal/10.1111/(ISSN)1365-2125 NS -	No	Not about maternal anemia and low birth weight
849	N. TN, L. D-N, J. D, F. V, A. S, M.A. N, et al. Protective antibodies against placental malaria and poor outcomes during pregnancy, Benin. Emerg Infect Dis [Internet]. 2015;21(5 PG-813–823):813–23. Available from: http://wwwnc.cdc.gov/eid/article/21/5/pdfs/14-1427.pdf NS -	No	Not about maternal anemia and low birth weight
850	N.B. Y, A. G, Z. T, M.L. L, H.K. M, A. A, et al. Adverse obstetric outcomes in public hospitals of southern Ethiopia: the role of parity. J Matern Neonatal Med [Internet]. 2022;35(10 PG-1915–1922):1915–22. Available from: https://www.tandfonline.com/loi/ijmf20 NS -	No	Not about maternal anemia and low birth weight
851	Nacro B, Bénao L, Barro M, Gaudreault S, Méda N, Msellati P. Feeding choices and morbidity and mortality among children born to HIV-1 infected mothers during the first 6 months of life in Bobo-Dioulasso (Burkina Faso). J Pediatr Infect Dis [Internet]. 2010;5(1 PG-37–47):37–47. Available from: https://www.scopus.com/inward/record.uri?eid=2-s2.0-77949389686&doi=10.3233%2FJPI-2010-0218&partnerID=40&…	No	Not about maternal anemia and low birth weight
852	Naidoo P, Naidoo RN, Ramkaran P, Asharam K, Chuturgoon AA. The Tyr113His T/C rs1051740 and ‘very slow’ phenotype of the EPHX1 gene alters miR-26b-5p and miR-1207-5p expression in pregnancy. Gene [Internet]. 2017;633(PG-71-81):71–81. Available from: https://www.scopus.com/inward/record.uri?eid=2-s2.0-85029484769&doi=10.1016%2Fj.gene.2017.07.080&partnerID=40&md5=589dd25e4132c5e1fe3d89cc696b1701 NS -	No	Not about maternal anemia and low birth weight
853	Naidoo P, RN N, Ramkaran P, AA C. Effect of maternal HIV infection, BMI and NOx air pollution exposure on birth outcomes in South African pregnant women genotyped for the p53 Pro72Arg (rs1042522). Int J Immunogenet [Internet]. 2020;47(5 PG-414–429):414–29. Available from: NS -	No	Not about maternal anemia and low birth weight
854	Nakimuli A, SN M, RC N, Kakaire O, Nakubulwa S, MO O, et al. Still births, neonatal deaths and neonatal near miss cases attributable to severe obstetric complications: a prospective cohort study in two referral hospitals in Uganda. BMC Pediatr [Internet]. 2015;15(PG-44):44. Available from: NS -	No	Not about maternal anemia and low birth weight
855	Namusoke F, Ntale M, Wahlgren M, Kironde F, Mirembe F. Validity of self-reported use of sulphadoxine-pyrimethamine intermittent presumptive treatment during pregnancy (IPTp): A cross-sectional study. Malar J [Internet]. 2012;11(PG-). Available from: https://www.scopus.com/inward/record.uri?eid=2-s2.0-84865644637&doi=10.1186%2F1475-2875-11-310&partnerID=40&md5=e39e63a07a32caa47eb9640d86620d8f NS -	No	Not about maternal anemia and low birth weight
856	Nana CMM, Tchakounté BDK, Bitye BMZ, Fogang B, Zangue BKT, Seumko’o RMN, et al. Phenotypic changes of γδ T cells in Plasmodium falciparum placental malaria and pregnancy outcomes in women at delivery in Cameroon. Front Immunol [Internet]. 2024;15(PG-). Available from: NS -	No	Not about maternal anemia and low birth weight
857	Nandlal V, Moodley D, Grobler A, Bagratee J, Maharaj NR, Richardson P. Anaemia in pregnancy is associated with advanced HIV disease. PLoS One [Internet]. 2014;9(9 PG-). Available from: https://www.scopus.com/inward/record.uri?eid=2-s2.0-84907203365&doi=10.1371%2Fjournal.pone.0106103&partnerID=40&md5=21e09c4c61d2289c43f427c9daf0030c NS -	No	Not about maternal anemia and low birth weight
858	Naniche D, Bardají A, Lahuerta M, Berenguera A, Mandomando I, Sanz S, et al. Impact of maternal human immunodeficiency virus infection on birth outcomes and infant survival in rural Mozambique. Am J Trop Med Hyg [Internet]. 2009;80(5 PG-870–876):870–6. Available from: https://www.scopus.com/inward/record.uri?eid=2-s2.0-66149131843&doi=10.4269%2Fajtmh.2009.80.870&partnerID=40&md5=07edbd999204903b8…	No	Not about maternal anemia and low birth weight
859	Nansook P, Naidoo RN, Muttoo S, Asharam K, Ramkaran P, Phulukdaree A, et al. IL-17A[G197G]—Association between NOx and gestational age in a South African birth cohort. Int J Immunogenet [Internet]. 2018;45(2 PG-54–62):54–62. Available from: https://www.scopus.com/inward/record.uri?eid=2-s2.0-85041909555&doi=10.1111%2Fiji.12358&partnerID=40&md5=64c3ff245395700ad8b95d7a10a87173 NS -	No	Not about maternal anemia and low birth weight
860	Nasreddine L, JJ A, A AJ. Review of the nutrition situation in the Eastern Mediterranean Region. East Mediterr Heal J [Internet]. 2018;24(1 PG-77–91):77–91. Available from: NS -	No	Not about maternal anemia and low birth weight
861	NCT00120809. Intermittent Preventative Treatment With Sulfadoxine-Pyrimethamine in Gambian Multigravidae. 2005;(PG-). Available from: https://www.cochranelibrary.com/central/doi/10.1002/central/CN-01510516/full NS -	No	Not about maternal anemia and low birth weight
862	NCT00130065. The Effect of Folic Acid on Efficacy of Sulfadoxine-pyrimethamine in Pregnant Women in Western Kenya. 2005;(PG-). Available from: https://www.cochranelibrary.com/central/doi/10.1002/central/CN-01509026/full NS -	No	Not about maternal anemia and low birth weight
863	NCT00131235. Gestational Sulfadoxine-pyrimethamine and Azithromycin Treatment to Prevent Preterm Birth. 2005;(PG-). Available from: https://www.cochranelibrary.com/central/doi/10.1002/central/CN-02048281/full NS -	No	Not about maternal anemia and low birth weight
864	NCT00131703. Efficacy and Safety of Sulphadoxine-pyrimethamine and Amodiaquine in Ghanaian Pregnant Women. 2005;(PG-). Available from: https://www.cochranelibrary.com/central/doi/10.1002/central/CN-02034394/full NS -	No	Not about maternal anemia and low birth weight
865	NCT00132535. Influence of Chloroquine on HIV Viral Load Among Pregnant Women in Uganda. 2005;(PG-). Available from: https://www.cochranelibrary.com/central/doi/10.1002/central/CN-01590678/full NS -	No	Not about maternal anemia and low birth weight
866	NCT00146783. Navrongo Drug Options for IPT in Pregnancy Trial. 2005;(PG-). Available from: https://www.cochranelibrary.com/central/doi/10.1002/central/CN-02034402/full NS -	No	Not about maternal anemia and low birth weight
867	NCT00148629. Treatment and Prevention of Severe Anemia in Pregnant Zanzibari Women. 2005;(PG-). Available from: https://www.cochranelibrary.com/central/doi/10.1002/central/CN-01590746/full NS -	No	Not about maternal anemia and low birth weight
868	NCT00168688. Prenatal Multi-micronutrient Supplementation and Pregnancy Outcome. 2005;(PG-). Available from: https://www.cochranelibrary.com/central/doi/10.1002/central/CN-01478124/full NS -	No	Not about maternal anemia and low birth weight
869	NCT00198718. Single-dose Postpartum Vitamin A Supplementation of Mothers and Neonates. 2005;(PG-). Available from: https://www.cochranelibrary.com/central/doi/10.1002/central/CN-02041466/full NS -	No	Not about maternal anemia and low birth weight
870	NCT00258024. Control of Pregnancy Associated Malaria With Intermittent Preventive Treatment. 2005;(PG-). Available from: https://www.cochranelibrary.com/central/doi/10.1002/central/CN-01582580/full NS -	No	Not about maternal anemia and low birth weight
871	NCT00270530. Intermittent Preventive Treatment of Malaria in HIV-Seropositive Pregnant Women in Zambia. 2005;(PG-). Available from: https://www.cochranelibrary.com/central/doi/10.1002/central/CN-02013141/full NS -	No	Not about maternal anemia and low birth weight
872	NCT00432367. Intermittent Preventive Treatment (IPTp) Versus Rapid Diagnostic Testing (RDT) and Treatment of Malaria in Pregnancy. 2007;(PG-). Available from: https://www.cochranelibrary.com/central/doi/10.1002/central/CN-02033442/full NS -	No	Not about maternal anemia and low birth weight
873	NCT00680732. Prevention of Intrauterine Growth Retardation in Burkina Faso: the Malaria Component. 2008;(PG-). Available from: https://www.cochranelibrary.com/central/doi/10.1002/central/CN-01518888/full NS -	No	Not about maternal anemia and low birth weight
874	NCT00711906. Daily Co-trimoxazole Prophylaxis to Prevent Malaria in Pregnancy. 2008;(PG-). Available from: https://www.cochranelibrary.com/central/doi/10.1002/central/CN-02030645/full NS -	No	Not about maternal anemia and low birth weight
875	NCT00730366. New Approaches to Improve Coverage and Compliance of Antimalarial Treatment for Pregnant Women in Rural Africa. 2008;(PG-). Available from: https://www.cochranelibrary.com/central/doi/10.1002/central/CN-01520091/full NS -	No	Not about maternal anemia and low birth weight
876	NCT00909974. Effect of Prenatal Nutritional Supplementation on Birth Outcome in Hounde District, Burkina Faso. 2009;(PG-). Available from: https://www.cochranelibrary.com/central/doi/10.1002/central/CN-02016806/full NS -	No	Not about maternal anemia and low birth weight
877	NCT00964691. A Randomized Controlled Trial for Intermittent Preventive Treatment in Pregnancy With Fansidar in Solomon Islands. 2009;(PG-). Available from: https://www.cochranelibrary.com/central/doi/10.1002/central/CN-01525503/full NS -	No	Not about maternal anemia and low birth weight
878	NCT00970866. Efficacy of Lipid-Based Nutrient Supplements (LNS) for Pregnant and Lactating Women and Their Infants. 2009;(PG-). Available from: https://www.cochranelibrary.com/central/doi/10.1002/central/CN-02048172/full NS -	No	Not about maternal anemia and low birth weight
879	NCT00970879. Prevention of Pregnancy-associated Malaria in HIV-infected Women: cotrimoxazole Prophylaxis Versus Mefloquine. 2009;(PG-). Available from: https://www.cochranelibrary.com/central/doi/10.1002/central/CN-02021382/full NS -	No	Not about maternal anemia and low birth weight
880	NCT01053325. Establishing Effectiveness of Daily Co-trimoxazole Prophylaxis For Prevention of Malaria in Pregnancy. 2010;(PG-). Available from: https://www.cochranelibrary.com/central/doi/10.1002/central/CN-01585052/full NS -	No	Not about maternal anemia and low birth weight
881	NCT01055431. A Functional Food for the Prevention of Iron-deficiency Anemia. 2010;(PG-). Available from: https://www.cochranelibrary.com/central/doi/10.1002/central/CN-01527812/full NS -	No	Not about maternal anemia and low birth weight
882	NCT01084213. Intermittent Preventive Treatment Versus Scheduled Screening and Treatment of Malaria in Pregnancy. 2010;(PG-). Available from: https://www.cochranelibrary.com/central/doi/10.1002/central/CN-01528534/full NS -	No	Not about maternal anemia and low birth weight
883	NCT01115478. Malaria in Pregnancy: nutrition and Immunologic Effects. 2010;(PG-). Available from: https://www.cochranelibrary.com/central/doi/10.1002/central/CN-01529328/full NS -	No	Not about maternal anemia and low birth weight
884	NCT01119612. Prenatal Iron Supplements: safety and Efficacy in Tanzania. 2010;(PG-). Available from: https://www.cochranelibrary.com/central/doi/10.1002/central/CN-02028156/full NS -	No	Not about maternal anemia and low birth weight
885	NCT01136850. Intermittent Preventive Treatment With Azithromycin-containing Regimens in Pregnant Women in Papua New Guinea. 2010;(PG-). Available from: https://www.cochranelibrary.com/central/doi/10.1002/central/CN-02022057/full NS -	No	Not about maternal anemia and low birth weight
886	NCT01443130. Chloroquine for Malaria in Pregnancy. 2011;(PG-). Available from: https://www.cochranelibrary.com/central/doi/10.1002/central/CN-01533098/full NS -	No	Not about maternal anemia and low birth weight
887	NCT01487980. Effect of Delayed Cord Clamping on Haematological Status in Low Birth Weight Infants. 2011;(PG-). Available from: https://www.cochranelibrary.com/central/doi/10.1002/central/CN-01534334/full NS -	No	Not about maternal anemia and low birth weight
888	NCT01824940. SHINE Sanitation, Hygiene, Infant Nutrition Efficacy Project. 2012;(PG-). Available from: https://www.cochranelibrary.com/central/doi/10.1002/central/CN-02041313/full NS -	No	Not about maternal anemia and low birth weight
889	NCT02575755. A Safety, Tolerability, Pharmacokinetic and Efficacy Study of Azithromycin Plus Piperaquine as Presumptive Treatment in Pregnant PNG Women. 2015;(PG-). Available from: https://www.cochranelibrary.com/central/doi/10.1002/central/CN-01492928/full NS -	No	Not about maternal anemia and low birth weight
890	NCT03431168. A Novel Regimen to Prevent Malaria and STI in Pregnant Women With HIV. 2018;(PG-). Available from: https://www.cochranelibrary.com/central/doi/10.1002/central/CN-01522905/full NS -	No	Not about maternal anemia and low birth weight
891	NCT03508349. Routine Antenatal Care Versus Screening and Treatment of Malaria in Pregnancy in Rwanda. 2018;(PG-). Available from: https://www.cochranelibrary.com/central/doi/10.1002/central/CN-01568368/full NS -	No	Not about maternal anemia and low birth weight
892	NCT03558464. Effectiveness Study During the First 1,000 Days in Kenya. 2018;(PG-). Available from: https://www.cochranelibrary.com/central/doi/10.1002/central/CN-01660376/full NS -	No	Not about maternal anemia and low birth weight
893	NCT03754322. LAMP Detection of Malaria in PREGnancy (LAMPREG) Trial. 2018;(PG-). Available from: https://www.cochranelibrary.com/central/doi/10.1002/central/CN-01795110/full NS -	No	Not about maternal anemia and low birth weight
894	NCT03975933. Pregnancy Testing in Northern Uganda. 2018;(PG-). Available from: https://www.cochranelibrary.com/central/doi/10.1002/central/CN-01983210/full NS -	No	Not about maternal anemia and low birth weight
895	NCT04171388. Enhancing Nutrition and Antenatal Infection Treatment for Maternal and Child Health in Ethiopia. 2019;(PG-). Available from: https://www.cochranelibrary.com/central/doi/10.1002/central/CN-02010018/full NS -	No	Not about maternal anemia and low birth weight
896	NCT04250428. Strategies to Increase Antenatal Iron and Folic Acid Supplementation and Malaria Prophylaxis. 2020;(PG-). Available from: https://www.cochranelibrary.com/central/doi/10.1002/central/CN-02079943/full NS -	No	Not about maternal anemia and low birth weight
897	NCT04336189. Optimal Chemopreventive Regimens to Prevent Malaria and Improve Birth Outcomes in Uganda. 2020;(PG-). Available from: https://www.cochranelibrary.com/central/doi/10.1002/central/CN-02089611/full NS -	No	Not about maternal anemia and low birth weight
898	NCT04414527. Effects of Video-based Health Education on Maternal and Child Health in Ethiopia. 2020;(PG-). Available from: https://www.cochranelibrary.com/central/doi/10.1002/central/CN-02125161/full NS -	No	Not about maternal anemia and low birth weight
899	NCT04708496. Optimizing Malaria Treatment for HIV-Malaria Co-infected Individuals. 2020;(PG-). Available from: https://www.cochranelibrary.com/central/doi/10.1002/central/CN-02233976/full NS -	No	Not about maternal anemia and low birth weight
900	NCT04783051. Comparison of ISTp- PYRAMAX-US-RDT to IPTp-SP to Prevent Malaria in Pregnant Women in DRC (ULTRAPYRAPREG). 2021;(PG-). Available from: https://www.cochranelibrary.com/central/doi/10.1002/central/CN-02249572/full NS -	No	Not about maternal anemia and low birth weight
901	NCT04976179. Iron Infusion Into a Vein Compared to Iron Tablet Taken by Mouth for Treating Iron Deficiency Anemia in Pregnancy (IVON). 2021;(PG-). Available from: https://www.cochranelibrary.com/central/doi/10.1002/central/CN-02296985/full NS -	No	Not about maternal anemia and low birth weight
902	NCT05253781. Low Dose Aspirin for Preventing Intrauterine Growth Restriction and Preeclampsia in Sickle Cell Pregnancy (PIPSICKLE). 2021;(PG-). Available from: https://www.cochranelibrary.com/central/doi/10.1002/central/CN-02381863/full NS -	No	Not about maternal anemia and low birth weight
903	NCT05426434. Sulfadoxine-pyrimethamine Plus Dihydroartemisinin-piperaquine for Intermittent Preventive Treatment in Pregnancy. 2022;(PG-). Available from: https://www.cochranelibrary.com/central/doi/10.1002/central/CN-02423126/full NS -	No	Not about maternal anemia and low birth weight
904	NCT06405360. DEUX OEUFs: cracking the Potential of Eggs to Improve Child Growth and Development. 2024;(PG-). Available from: https://www.cochranelibrary.com/central/doi/10.1002/central/CN-02697232/full NS -	No	Not about maternal anemia and low birth weight
905	Ndam NT, Mbuba E, González R, Cisteró P, Kariuki S, Sevene E, et al. Resisting and tolerating P-falciparum in pregnancy under different malaria transmission intensities. BMC Med [Internet]. 2017;15(PG-). Available from: NS -	No	Not about maternal anemia and low birth weight
906	Nderitu CM, Wanyoike-Gichuhi J, Ondieki DK, Odawa X. Pregnancy outcome among adolescents and non-adolescents delivering at Kiambu County Hospital, Kenya. East Afr Med J [Internet]. 2015;92(8 PG-381–388):381–8. Available from: https://www.scopus.com/inward/record.uri?eid=2-s2.0-85087032931&partnerID=40&md5=1b854eaed6189872c060da350b9d62f4 NS -	No	Not about maternal anemia and low birth weight
907	Ndeserua R, Juma A, Mosha D, Chilongola J. Risk factors for placental malaria and associated adverse pregnancy outcomes in Rufiji, Tanzania: a hospital based cross sectional study. Afr Heal Sci [Internet]. 2015;15(3 PG-810–8):810–8. Available from: NS -	No	Not about maternal anemia and low birth weight
908	Ndibazza J, Muhangi L, Akishule D, Kiggundu M, Ameke C, Oweka J, et al. Effects of deworming during pregnancy on maternal and perinatal outcomes in entebbe, Uganda: A randomized controlled Trial. Clin Infect Dis [Internet]. 2010;50(4 PG-531–540):531–40. Available from: https://www.scopus.com/inward/record.uri?eid=2-s2.0-75749143872&doi=10.1086%2F649924&partnerID=40&md5=969336746c1b5d3501e7ac1aaf4…	No	Not about maternal anemia and low birth weight
909	Ndiku H, Sabate J. The efficacy of pearl millet versus maize in children < 2 y in rural eastern Kenya: a randomized community trial. 2017;71(PG-44):44. Available from: https://www.cochranelibrary.com/central/doi/10.1002/central/CN-01428877/full NS -	No	Not about maternal anemia and low birth weight
910	Ndyomugyenyi R, Clarke SE, Hutchison CL, Hansen KS, Magnussen P. Efficacy of malaria prevention during pregnancy in an area of low and unstable transmission: An individually-randomised placebo-controlled trial using intermittent preventive treatment and insecticide-treated nets in the Kabale Highlands, southwestern Uga. Trans R Soc Trop Med Hyg [Internet]. 2011;105(11 PG-607–616):607–16. Availabl…	No	Not about maternal anemia and low birth weight
911	Ndyomugyenyi R, Kabatereine N, Olsen A, Magnussen P. Efficacy of ivermectin and albendazole alone and in combination for treatment of soil-transmitted helminths in pregnancy and adverse events: A randomized open label controlled intervention trial in Masindi district, western Uganda. Am J Trop Med Hyg [Internet]. 2008;79(6 PG-856–863):856–63. Available from: https://www.scopus.com/inward/record.u…	No	Not about maternal anemia and low birth weight
912	Ndyomugyenyi R, Magnussen P. Chloroquine prophylaxis, iron-folic acid supplementation or case management of malaria attacks in primigravidae in western Uganda: Effects on maternal parasitaemia and haemoglobin levels and on birthweight. Trans R Soc Trop Med Hyg [Internet]. 2000;94(4 PG-413–418):413–8. Available from: https://www.scopus.com/inward/record.uri?eid=2-s2.0-0033843475&doi=10.1016%2FS003…	No	Not about maternal anemia and low birth weight
913	Ndyomugyenyi R, Magnussen P. Malaria morbidity, mortality and pregnancy outcome in areas with different levels of malaria transmission in Uganda: A hospital record-based study. Trans R Soc Trop Med Hyg [Internet]. 2001;95(5 PG-463–468):463–8. Available from: https://www.scopus.com/inward/record.uri?eid=2-s2.0-0035467614&doi=10.1016%2FS0035-9203%2801%2990003-3&partnerID=40&md5=11166d79034521feb500…	No	Not about maternal anemia and low birth weight
914	Ndyomugyenyi R, Magnussen P, Brabin BJ. Chloroquine prophylaxis, iron/folic-acid supplementation or case management of malaria attacks in primigravidae in western Uganda: Effects on congenital malaria and infant haemoglobin concentrations. Ann Trop Med Parasitol [Internet]. 2000;94(8 PG-759–770):759–70. Available from: https://www.scopus.com/inward/record.uri?eid=2-s2.0-0034485642&doi=10.1080%2F0…	No	Not about maternal anemia and low birth weight
915	Nega D, Dana D, Tefera T, Eshetu T. Prevalence and predictors of asymptomatic malaria parasitemia among pregnant women in the rural surroundings of Arbaminch Town, South Ethiopia. PLoS One [Internet]. 2015;10(4 PG-e0123630):e0123630. Available from: NS -	No	Not about maternal anemia and low birth weight
916	Nekaka R, Nteziyaremye J, Oboth P, JS I, Wandabwa J. Malaria preventive practices and delivery outcomes: A cross-sectional study of parturient women in a tertiary hospital in Eastern Uganda. PLoS One [Internet]. 2020;15(8 PG-e0237407):e0237407. Available from: NS -	No	Not about maternal anemia and low birth weight
917	Neumann CG, Richard Stiehm E, Zahradnick J, Newton C, Weber H, Swendseid ME, et al. Immune function in intrauterine growth retardation. Nutr Res [Internet]. 1984;4(3 PG-399–419):399–419. Available from: https://www.scopus.com/inward/record.uri?eid=2-s2.0-0021176492&doi=10.1016%2FS0271-5317%2884%2980101-3&partnerID=40&md5=11dbfba29f8c507beef1eb503375550e NS -	No	Not about maternal anemia and low birth weight
918	Neumann CG, Stiehm ER, Zahradnick J, Newton C, Weber H, Swendseid ME, et al. Immune function in intrauterine growth retardation. Nutr Res [Internet]. 1998;18(2 PG-201–224):201–24. Available from: https://www.scopus.com/inward/record.uri?eid=2-s2.0-0031910279&doi=10.1016%2FS0271-5317%2898%2900013-X&partnerID=40&md5=169c99f260c0545c99621e44d80c4de1 NS -	No	Not about maternal anemia and low birth weight
919	Newman RD, Hailemariam A, Jimma D, Degifie A, Kebede D, Rietveld AEC, et al. Burden of malaria during pregnancy in areas of stable and unstable transmission in Ethiopia during a nonepidemic year. J Infect Dis [Internet]. 2003;187(11 PG-1765–1772):1765–72. Available from: https://www.scopus.com/inward/record.uri?eid=2-s2.0-0037526579&doi=10.1086%2F374878&partnerID=40&md5=b2b919decc12ff79a3e6d02890…	No	Not about maternal anemia and low birth weight
920	Newman RD, Parise ME, Slutsker L, Nahlen B, Steketee RW. Safety, efficacy and determinants of effectiveness of antimalarial drugs during pregnancy: Implications for prevention programmes in Plasmodium falciparum-endemic sub-Saharan Africa. Trop Med Int Heal [Internet]. 2003;8(6 PG-488–506):488–506. Available from: https://www.scopus.com/inward/record.uri?eid=2-s2.0-0038650607&doi=10.1046%2Fj.1365…	No	Not about maternal anemia and low birth weight
921	Ngare DK, Neumann C. Predictors of low birthweight at the community level. East Afr Med J [Internet]. 1998;75(5 PG-296–299):296–9. Available from: https://www.scopus.com/inward/record.uri?eid=2-s2.0-0031771207&partnerID=40&md5=a632f32aa48d75b5bedcd60c93c77d85 NS -	No	Not about maternal anemia and low birth weight
922	Ngwenya S, Jones B, Mwembe D, Nare H, AEP H. Development and validation of risk prediction models for adverse maternal and neonatal outcomes in severe preeclampsia in a low-resource setting, Mpilo Central Hospital, Bulawayo, Zimbabwe. Pregnancy Hypertens [Internet]. 2021;23(PG-18-26):18–26. Available from: NS -	No	Not about maternal anemia and low birth weight
923	Nicolaou V, Soepnel L, Huddle KR, Levitt N, Klipstein-Grobusch K, Norris SA. Maternal and neonatal outcomes following the introduction of oral hypoglycaemic agents for gestational diabetes mellitus were comparable to insulin monotherapy in two historical cohorts. S Afr Med J [Internet]. 2020;110(2 PG-154–158):154–8. Available from: https://www.scopus.com/inward/record.uri?eid=2-s2.0-85084218356&d…	No	Not about maternal anemia and low birth weight
924	Nielsen-Saines K, Watts DH, Veloso VG, Bryson YJ, Joao EC, Pilotto JH, et al. Three postpartum antiretroviral regimens to prevent intrapartum HIV infection. New Engl J Med [Internet]. 2012;366(25 PG-2368–2379):2368–79. Available from: https://www.scopus.com/inward/record.uri?eid=2-s2.0-84862530720&doi=10.1056%2FNEJMoa1108275&partnerID=40&md5=ccd884ce7e1be69b7971a9b03b29612c NS -	No	Not about maternal anemia and low birth weight
925	Njuguna IN, Ambler G, Reilly M, Ondondo B, Kanyugo M, Lohman-Payne B, et al. PedVacc 002: A phase I/II randomized clinical trial of MVA.HIVA vaccine administered to infants born to human immunodeficiency virus type 1-positive mothers in Nairobi. Vaccine [Internet]. 2014;32(44 PG-5801–5808):5801–8. Available from: https://www.scopus.com/inward/record.uri?eid=2-s2.0-84908073705&doi=10.1016%2Fj.vacc…	No	Not about maternal anemia and low birth weight
926	Njunju M, Manyando C, Mwakazanga D, Champo D, Chongwe G, Mwewa D, et al. Effectiveness and safety of cotrimoxazole and sulfadoxine-pyrimethamine in preventing malaria infection during pregnancy in HIV negative pregnant women in Zambia. 2015;20(PG-368):368. Available from: https://www.cochranelibrary.com/central/doi/10.1002/central/CN-01476591/full NS -	No	Not about maternal anemia and low birth weight
927	Njunju M, Manyando C, Mwakazanga D, Claeys Y, Schurmans C, Van Overmeir C, et al. Sulfadoxine-pyrimethamine versus Cotrimoxazole in pregnant women: effect on birth weight-findings from a randomized, open-label, non-inferiority trial in Zambia. 2017;22(PG-224‐225):224‐225. Available from: https://www.cochranelibrary.com/central/doi/10.1002/central/CN-01419307/full NS -	No	Not about maternal anemia and low birth weight
928	Nkhoma ET, Kalilani-Phiri L, Mwapasa V, Rogerson SJ, Meshnick SR. Effect of HIV infection and Plasmodium falciparum parasitemia on pregnancy outcomes in Malawi. Am J Trop Med Hyg [Internet]. 2012;87(1 PG-29–34):29–34. Available from: https://www.scopus.com/inward/record.uri?eid=2-s2.0-84863771605&doi=10.4269%2Fajtmh.2012.11-0380&partnerID=40&md5=3ffd4e6f104370986ea13254a35fcbf9 NS -	No	Not about maternal anemia and low birth weight
929	Nkoka O, Chuang TW, Chen YH. Effects of Malaria Interventions During Pregnancy on Low Birth Weight in Malawi. Am J Prev Med [Internet]. 2020;59(6 PG-904–913):904–13. Available from: NS -	No	Not about maternal anemia and low birth weight
930	Nkwabong E, DN M, Meka E, Essiben F. Malaria in the third trimester and maternal-perinatal outcome. Int J Gynaecol Obs [Internet]. 2020;151(1 PG-103–108):103–8. Available from: NS -	No	Not about maternal anemia and low birth weight
931	Nkwabong E, Tseunwo C, Nkene Mawamba Y. Suspected Plasmodium falciparum resistance to artesunate in Cameroon: A case report. Trop Doct [Internet]. 2021;51(4 PG-626–627):626–7. Available from: https://www.scopus.com/inward/record.uri?eid=2-s2.0-85107512663&doi=10.1177%2F00494755211011899&partnerID=40&md5=c2309587aec6f185a4803f2c75e3781f NS -	No	Not about maternal anemia and low birth weight
932	Nmorsi OPG, Isaac C, Ohaneme BA, Obiazi HAK. Pro-inflammatory cytokines profiles in Nigerian pregnant women infected with Plasmodium falciparum malaria. Asian Pac J Trop Med [Internet]. 2010;3(9 PG-731–733):731–3. Available from: https://www.scopus.com/inward/record.uri?eid=2-s2.0-77957672860&doi=10.1016%2FS1995-7645%2810%2960175-7&partnerID=40&md5=3a4ebc1bef6896275cf4f39be9fd6eed NS -	No	Not about maternal anemia and low birth weight
933	Nosek M, Chiwaula J. “Chimwemwe Mu’bereki” (Joyful Motherhood): Closing the Gap in Unmet Need for Home Based Nurse Midwifery Care in High Risk Infants and Postpartum Women in Malawi. J Midwifery Womens Heal [Internet]. 2020;65(5 PG-716–719):716–9. Available from: NS -	No	Not about maternal anemia and low birth weight
934	NS A, DT O, AA N, On-Emore A, OA O, KO O, et al. The Prevalence and Outcome of Teenage Pregnancies in a Secondary Health Facility in Delta State, Nigeria: A Four-Year Retrospective Review. West Afr J Med [Internet]. 2022;39(PG-609-613):609–13. Available from: NS -	No	No effect measurement
935	Nsereko E, Uwase A, Mukabutera A, CM M, Rulisa S, Ntirushwa D, et al. Maternal genitourinary infections and poor nutritional status increase risk of preterm birth in Gasabo District, Rwanda: a prospective, longitudinal, cohort study. BMC Pregnancy Childbirth [Internet]. 2020;20(1 PG-345):345. Available from: NS -	No	Not about maternal anemia and low birth weight
936	Nti AM, Botchway F, Salifu H, Cespedes JC, Harbuzariu A, Onyekaba J, et al. Effects of iron supplements on heme scavengers in pregnancy. Am J Trop Med Hyg [Internet]. 2021;105(5 PG-1163–1172):1163–72. Available from: https://www.scopus.com/inward/record.uri?eid=2-s2.0-85119971685&doi=10.4269%2Fajtmh.20-0413&partnerID=40&md5=f139beb0e6f99a99c5205862ac5956bc NS -	No	Not about maternal anemia and low birth weight
937	NU I, CV U, CN A. Effect of antimalarial prophylaxis with sulphadoxine-pyrimethamine on pregnancy outcomes in Nsukka, Nigeria. Malariaworld J [Internet]. 2017;8(PG-3):3. Available from: NS -	No	Not about maternal anemia and low birth weight
938	NU I, MO A, CV U, CN A. Comparison of the effectiveness of two-dose versus three-dose sulphadoxine-pyrimethamine in preventing adverse pregnancy outcomes in Nigeria. J Vector Borne Dis [Internet]. 2018;55(3 PG-197–202):197–202. Available from: NS -	No	Not about maternal anemia and low birth weight
939	NU I, MO A, CV U, NC A. Prevalence of Low Birth Weight before and after Policy Change to IPTp-SP in Two Selected Hospitals in Southern Nigeria: Eleven-Year Retrospective Analyses. Biomed Res Int [Internet]. 2018;2018(PG-4658106):4658106. Available from: NS -	No	Not about maternal anemia and low birth weight
940	Nubé M. The Asian enigma: Predisposition for low adult BMI among people of South Asian descent. Public Heal Nutr [Internet]. 2009;12(4 PG-507–516):507–16. Available from: https://www.scopus.com/inward/record.uri?eid=2-s2.0-65449139486&doi=10.1017%2FS1368980008002826&partnerID=40&md5=be2199d8ede9eac51f5f8afa781aead3 NS -	No	Not about maternal anemia and low birth weight
941	O. A, F. B, R. A-S, Arowojolu A. A randomized controlled trial of azithromycin and sulphadoxine-pyrimethamine as prophylaxis against malaria in pregnancy among human immunodeficiency virus-positive women. Trans R Soc Trop Med Hyg [Internet]. 2019;113(8 PG-463–470):463–70. Available from: http://trstmh.oxfordjournals.org/content/by/year/2013 NS -	No	Not about maternal anemia and low birth weight
942	O.A. O, A.S. A, F.B. P, Afolabi B B. Prostacyclin, thromboxane and glomerular filtration rate are abnormal in sickle cell pregnancy. PLoS One [Internet]. 2017;12(9 PG-e0184345):e0184345. Available from: http://journals.plos.org/plosone/article/file?id=10.1371/journal.pone.0184345&type=printable NS -	No	Not about maternal anemia and low birth weight
943	O.O. A, A.A. L, K.R. F, H. G, Falade A G. Low Mortality among Under-5 Children with Severe Community-Acquired Pneumonia: A 5-Year Retrospective Analysis of 588 Admissions in Ibadan, Nigeria. J Pediatr Infect Dis [Internet]. 2022;18(3 PG-153–162):153–62. Available from: https://www.thieme-connect.com/products/ejournals/journal/10.1055/s-00029028 NS -	No	Not about maternal anemia and low birth weight
944	O.S. F, O.T. A, B.E. A, O. O, Omokhodion S I. A case series of infantile Pompe disease at the university college hospital Ibadan Nigeria. Prog Pediatr Cardiol [Internet]. 2022;66((Folayan) Federal Medical Centre Bida Niger State, Nigeria(Agaja, Adebayo, Ogunkunle, Omokhodion) University College Hospital, Oyo State, Ibadan, Nigeria PG-101538):101538. Available from: https://www.elsevier.com/locate…	No	Not about maternal anemia and low birth weight
945	OA B, MB A, AA O, BB A. Towards zero mortality in sickle cell pregnancy: A prospective study comparing haemoglobin SS and AA women in Lagos, Nigeria. Niger Postgr Med J [Internet]. 2019;26(1 PG-1–7):1–7. Available from: NS -	No	Not about maternal anemia and low birth weight
946	OA E, AM B, MA B. Modeling spatial pattern of anemia and malnutrition co-occurrence among under-five children in Ethiopia: A Bayesian geostatistical approach. Spat Spat Epidemiol [Internet]. 2022;43(PG-100533):100533. Available from: NS -	No	Not about maternal anemia and low birth weight
947	Obieche AO, Enato EFO, Ande ABA. Assessment of knowledge, interventional practices for, and impact of malaria in pregnancy among parturient women in a Nigerian tertiary healthcare facility. Trop J Pharm Res [Internet]. 2015;14(6 PG-1103–1110):1103–10. Available from: https://www.scopus.com/inward/record.uri?eid=2-s2.0-84934268539&doi=10.4314%2Ftjpr.v14i6.24&partnerID=40&md5=c1071edf910645ce941fc3…	No	Not about maternal anemia and low birth weight
948	Obor VO, Tabowei TO, Jemikalajah JJ, Bosah JO, Agu D. Pregnancy outcomes among nulliparous teenagers in suburban Nigeria. J Obs Gynaecol [Internet]. 2003;23(2 PG-166–169):166–9. Available from: https://www.scopus.com/inward/record.uri?eid=2-s2.0-0038367644&doi=10.1080%2F0144361031000074718&partnerID=40&md5=cd1c7ff7e217827284348bec843a7a59 NS -	No	Not about maternal anemia and low birth weight
949	Oboro V, Adewunmi A, Ande A, Olagbuji B, Ezeanochie M, Oyeniran A. Morbidity associated with failed vaginal birth after cesarean section. Acta Obs Gynecol Scand [Internet]. 2010;89(9 PG-1229–1232):1229–32. Available from: https://www.scopus.com/inward/record.uri?eid=2-s2.0-77956330227&doi=10.3109%2F00016349.2010.499448&partnerID=40&md5=8ca30e219d82e86e00164b420b39178d NS -	No	Not about maternal anemia and low birth weight
950	Ocansey ME, Adu-Afarwuah S, Kumordzie SM, Okronipa H, Young RR, Tamakloe SM, et al. The association of early linear growth and haemoglobin concentration with later cognitive, motor, and social-emotional development at preschool age in Ghana. Matern CHILD Nutr [Internet]. 2019;15(4 PG-). Available from: NS -	No	Not about maternal anemia and low birth weight
951	Ocheni S, Onah HE, Ibegbulam OG, Eze MI. Pregnancy outcomes in patients with sickle cell disease in Enugu, Nigeria. Niger J Med [Internet]. 2007;16(3 PG-227–230):227–30. Available from: https://www.scopus.com/inward/record.uri?eid=2-s2.0-36049034202&partnerID=40&md5=24678a098551f392df9baaaa166f3d26 NS -	No	Not about maternal anemia and low birth weight
952	O’Donnell A, Raiko A, Clegg JB, Weatherall DJ, Allen SJ. Short report: Southeast Asian ovalocytosis and pregnancy in a malaria-endemic region of Papua New Guinea. Am J Trop Med Hyg [Internet]. 2007;76(4 PG-631–633):631–3. Available from: https://www.scopus.com/inward/record.uri?eid=2-s2.0-34249716673&doi=10.4269%2Fajtmh.2007.76.631&partnerID=40&md5=46878cb25e0772048807bd2efa735adb NS -	No	Not about maternal anemia and low birth weight
953	O’Donnell A, Raiko A, Clegg JB, Weatherall DJ, Allen SJ. α+-Thalassaemia and pregnancy in a malaria endemic region of Papua New Guinea. Br J Haematol [Internet]. 2006;135(2 PG-235–241):235–41. Available from: https://www.scopus.com/inward/record.uri?eid=2-s2.0-33748753549&doi=10.1111%2Fj.1365-2141.2006.06274.x&partnerID=40&md5=080574e71ac88a7e5634c9d8ad277b0a NS -	No	Not about maternal anemia and low birth weight
954	Odukogbe AA, Adewole IF, Ojengbede OA, Olayemi O, Fawole BO, Ahmed Y, et al. Grandmultiparity - Trends and complications: A study in two hospital settings. J Obs Gynaecol [Internet]. 2001;21(4 PG-361–367):361–7. Available from: https://www.scopus.com/inward/record.uri?eid=2-s2.0-0034903022&doi=10.1080%2F01443610120059897&partnerID=40&md5=24a316499bff7ee9036a750cec096721 NS -	No	Not about maternal anemia and low birth weight
955	Oduro AR, Fryauff DJ, Koram KA, Rogers WO, Anto F, Atuguba F, et al. Sulfadoxine-pyrimethamine-based intermittent preventive treatment, bed net use, and antenatal care during pregnancy: Demographic trends and impact on the health of newborns in the Kassena Nankana District, Northeastern Ghana. Am J Trop Med Hyg [Internet]. 2010;83(1 PG-79–89):79–89. Available from: https://www.scopus.com/inward/r…	No	Not about maternal anemia and low birth weight
956	Offianan AT, Penali LK, Coulibaly MA, Tiacoh NL, Ako AAB, Adji EG, et al. Comparative efficacy of uncontrolled and controlled intermittent preventive treatment during pregnancy (IPTp) with combined use of LLTNs in high resistance area to sulfadoxinepyrimethamine in Côte d’ivoire. Infect Drug Resist [Internet]. 2012;5(1 PG-53–63):53–63. Available from: https://www.scopus.com/inward/record.uri?eid=…	No	Not about maternal anemia and low birth weight
957	Ofori M. Are you expecting? GRMA News [Internet]. 1992;(14 PG-1,6):1,6. Available from: https://www.scopus.com/inward/record.uri?eid=2-s2.0-0027105733&partnerID=40&md5=678288353a33f51658821497d354c513 NS -	No	Not about maternal anemia and low birth weight
958	Ogbodo SO, Nwagha UI, Okaka ANC, Ogenyi SC, Okoko RO, Nwagha TU. Malaria parasitaemia among pregnant women in a rural community Of eastern Nigeria; need for combined measures. Niger J Physiol Sci [Internet]. 2009;24(2 PG-95–100):95–100. Available from: https://www.scopus.com/inward/record.uri?eid=2-s2.0-77952935882&partnerID=40&md5=2a3b2518da8e5597968a4d0e57b3ea92 NS -	No	Not about maternal anemia and low birth weight
959	Ogedengbe OK, Akinyanju O. The pattern of sickle cell disease in pregnancy in Lagos, Nigeria. West Afr J Med [Internet]. 1993;12(2 PG-96–100):96–100. Available from: https://www.scopus.com/inward/record.uri?eid=2-s2.0-0027586442&partnerID=40&md5=db7191506ea0677617c062399f1e6458 NS -	No	Not about maternal anemia and low birth weight
960	Ogedengbe OK, Akinyanju OO. The hemoglobinopathies and pregnancy in Lagos. Int J Gynecol Obs [Internet]. 1988;26(2 PG-229–233):229–33. Available from: https://www.scopus.com/inward/record.uri?eid=2-s2.0-0023891202&doi=10.1016%2F0020-7292%2888%2990267-6&partnerID=40&md5=b453ea0895050d9215ddddba51f7fabd NS -	No	Not about maternal anemia and low birth weight
961	Ogundipe O, Hoyo C, Stbye T, Oneko O, Manongi R, Lie RT, et al. Factors associated with prenatal folic acid and iron supplementation among 21,889 pregnant women in Northern Tanzania: A cross-sectional hospital-based study. BMC Public Health [Internet]. 2012;12(1 PG-). Available from: https://www.scopus.com/inward/record.uri?eid=2-s2.0-84862683322&doi=10.1186%2F1471-2458-12-481&partnerID=40&md5=fe…	No	Not about maternal anemia and low birth weight
962	Ogunlesi TA, Dedeke IO, Adekanmbi AF, Fetuga MB, Ogunfowora OB. The incidence and outcome of bilirubin encephalopathy in Nigeria: a bi-centre study. Niger J Med [Internet]. 2007;16(4 PG-354–359):354–9. Available from: https://www.scopus.com/inward/record.uri?eid=2-s2.0-38449091850&partnerID=40&md5=751ea0e067540ce5f78e885e43a9f125 NS -	No	Not about maternal anemia and low birth weight
963	Ogunniyi SO. Aetiological factors in low birth weight in a Nigerian population. Trop Doct [Internet]. 1990;20(2 PG-87–88):87–8. Available from: https://www.scopus.com/inward/record.uri?eid=2-s2.0-0025030706&doi=10.1177%2F004947559002000217&partnerID=40&md5=6198e5894221e5003c5478e2d7c490c0 NS -	No	Not about maternal anemia and low birth weight
964	OJ I, Baba V, Thomas J, Sekwadi P, Naidoo P. Presentation and outcomes of Listeria-affected pregnancies in Johannesburg tertiary hospitals: A 2-year review. Int J Gynaecol Obs [Internet]. 2023;161(3 PG-989–996):989–96. Available from: NS -	No	Not about maternal anemia and low birth weight
965	Ojo OA, Ladipo OA, Adelowo MA. Maternity care monitoring in Ibadan, Nigeria. AFR J MED MED SCI [Internet]. 1981;10(1-2 PG-49–56):49–56. Available from: https://www.scopus.com/inward/record.uri?eid=2-s2.0-0019724045&partnerID=40&md5=4652a36a75c970fa243821431ba6eeab NS -	No	Not about maternal anemia and low birth weight
966	Okonofua FE, Odutayo R, Onwudiegwu U. Maternal sickle cell trait is not a cause of low birthweight in Nigerian neonates. Int J Gynecol Obs [Internet]. 1990;32(4 PG-331–333):331–3. Available from: https://www.scopus.com/inward/record.uri?eid=2-s2.0-0025371349&doi=10.1016%2F0020-7292%2890%2990110-7&partnerID=40&md5=d77b679b6b4e2d88925e6c70e37985de NS -	No	Not about maternal anemia and low birth weight
967	Oktavianthi S, Fauzi M, Trianty L, Trimarsanto H, Bowolaksono A, Noviyanti R, et al. Placental mitochondrial DNA copy number is associated with reduced birth weight in women with placental malaria. Placenta [Internet]. 2019;80(PG-1-3):1–3. Available from: https://www.scopus.com/inward/record.uri?eid=2-s2.0-85063125606&doi=10.1016%2Fj.placenta.2019.03.005&partnerID=40&md5=46c162ee79d7b91f8839f191f…	No	Not about maternal anemia and low birth weight
968	Olagbuji BN, Ezeanochie MC, Ande AB, Oboro VO. Obstetric and perinatal outcome in HIV positive women receiving HAART in urban Nigeria. Arch Gynecol Obs [Internet]. 2010;281(6 PG-991–994):991–4. Available from: https://www.scopus.com/inward/record.uri?eid=2-s2.0-77953651362&doi=10.1007%2Fs00404-009-1186-x&partnerID=40&md5=b9220b5d3a69b266e1324b0131d3eae9 NS -	No	Not about maternal anemia and low birth weight
969	Olusi SO, Ademowore AS, Ajani GB. Biochemical assessment of the nutritional state of gravida of different socio-economic classes at the Wesley Guild Hospital, Ilesha, Nigeria. J TROP MED HYG [Internet]. 1979;82(1 PG-8–13):8–13. Available from: https://www.scopus.com/inward/record.uri?eid=2-s2.0-0018750714&partnerID=40&md5=f496bdb165a1f690e9f0e7a79817dc79 NS -	No	Not about maternal anemia and low birth weight
970	Ome-Kaius M, HW U, Singirok D, RA W, Hanieh S, AJ U, et al. Determining effects of areca (betel) nut chewing in a prospective cohort of pregnant women in Madang Province, Papua New Guinea. BMC Pregnancy Childbirth [Internet]. 2015;15(PG-177):177. Available from: NS -	No	Not about maternal anemia and low birth weight
971	Omer SA, Noureldein AN, Eisa H, Abdelrahim M, Idress HE, Abdelrazig AM, et al. Impact of Submicroscopic Plasmodium falciparum Parasitaemia on Maternal Anaemia and Low Birth Weight in Blue Nile State, Sudan. J Trop Med [Internet]. 2019;2019(PG-). Available from: NS -	No	Not about maternal anemia and low birth weight
972	Omer S, Franco-Jarava C, Noureldien A, Omer M, Abdelrahim M, Molina I, et al. Impact of placental malaria on maternal, placental and fetal cord responses and its role in pregnancy outcomes in women from Blue Nile State, Sudan. Malar J [Internet]. 2021;20(1 PG-35):35. Available from: NS -	No	Not about maternal anemia and low birth weight
973	Omole-Ohonsi A, Ashimi AO. Grand multiparity: Obstetric performance in Aminu Kano Teaching Hospital, Kano, Nigeria. Niger J Clin Pr [Internet]. 2011;14(1 PG-6–9):6–9. Available from: https://www.scopus.com/inward/record.uri?eid=2-s2.0-79955420224&doi=10.4103%2F1119-3077.79231&partnerID=40&md5=582e88285731f0545c70b87396f32119 NS -	No	Not about maternal anemia and low birth weight
974	Onadeko MO, Avokey F, Lawoyin TO. Observations of stillbirths, birthweight and maternal haemoglobin in teenage pregnancy in Ibadan, Nigeria. Afr J Med Med Sci [Internet]. 1996;25(1 PG-81–86):81–6. Available from: https://www.scopus.com/inward/record.uri?eid=2-s2.0-0030089852&partnerID=40&md5=c6c0adf0d9f44d0d665177efd7106d17 NS -	No	Not about maternal anemia and low birth weight
975	Ondimu KN. Determinants of perinatal health problems in Kisumu district, Kenya. Int J Heal Care Qual Assur [Internet]. 2001;14(5 PG-200–211):200–11. Available from: https://www.scopus.com/inward/record.uri?eid=2-s2.0-48849114591&doi=10.1108%2Feum0000000005640&partnerID=40&md5=ef61069881a5f0ab947b15fb7b425ad1 NS -	No	Not about maternal anemia and low birth weight
976	Onoh RC, Ezeonu OP, Joannes Umeora OU, Onoh TJP, Anozie BO, Onyebuchi AK. Anemia in pregnancy in Abakaliki, South East Nigeria. Int J Gynecol Obs [Internet]. 2014;125(3 PG-280):280. Available from: https://www.scopus.com/inward/record.uri?eid=2-s2.0-84900308996&doi=10.1016%2Fj.ijgo.2013.11.011&partnerID=40&md5=3a387016f3010d36b5e2270b539e5e70 NS -	No	Not about maternal anemia and low birth weight
977	Onono M, Odwar T, Wahome S, Helova A, Bukusi EA, Hampanda K, et al. Behavioral interventions can mitigate adverse pregnancy outcomes among women conceiving on antiretroviral therapy (ART) and those initiated on ART during pregnancy: findings from the MOTIVATE trial in southwestern Kenya. 2020;(PG-). Available from: https://www.cochranelibrary.com/central/doi/10.1002/central/CN-02207707/full NS -	No	Not about maternal anemia and low birth weight
978	Onono M, Odwar T, Wahome S, Helova A, EA B, Hampanda K, et al. Behavioral Interventions can Mitigate Adverse Pregnancy Outcomes Among Women Conceiving on ART and Those Initiated on ART During Pregnancy: Findings From the MOTIVATE Trial in Southwestern Kenya. J Acquir Immune Defic Syndr [Internet]. 2021;86(1 PG-46–55):46–55. Available from: NS -	No	Not about maternal anemia and low birth weight
979	Onyegbule O, Obiechina N, Mbachu I, Ezebialu I. Incidence, Risk Factors, Surgical Options, and Maternal and Perinatal Outcomes of Ruptured Uterus in Nnewi: A 10-Year Review. J Gynecol Surg [Internet]. 2012;28(1 PG-13–15):13–5. Available from: https://www.scopus.com/inward/record.uri?eid=2-s2.0-85018917932&doi=10.1089%2Fgyn.2010.0111&partnerID=40&md5=2c01bee90023f20e1ebc51ce71e26a66 NS -	No	Not about maternal anemia and low birth weight
980	Onyiriuka AN, Okolo AA. Small-for-gestational age, ponderal index and neonatal polycythaemia: A study of their association with maternal hypertension among Nigerian women. Ann Afr Med [Internet]. 2005;4(4 PG-154–159):154–9. Available from: https://www.scopus.com/inward/record.uri?eid=2-s2.0-33745184441&partnerID=40&md5=9f7129226777c5f19580f1cb2d3dae2e NS -	No	Not about maternal anemia and low birth weight
981	Opoku-Mensah J, Asayah K, Asante KP. Prevalence of placental malaria among pregnant women in the middle belt of Ghana. 2018;99(4 PG-326):326. Available from: https://www.cochranelibrary.com/central/doi/10.1002/central/CN-01935580/full NS -	No	Not about maternal anemia and low birth weight
982	Oppenheimer SJ, Macfarlane SB, Moody JB, Harrison C. Total dose iron infusion, malaria and pregnancy in papua new guinea. Trans R Soc Trop Med Hyg [Internet]. 1986;80(5 PG-818–822):818–22. Available from: https://www.scopus.com/inward/record.uri?eid=2-s2.0-0022835483&doi=10.1016%2F0035-9203%2886%2990393-7&partnerID=40&md5=028d1d48761f2a6822bcdd5029aaef62 NS -	No	Not about maternal anemia and low birth weight
983	Oringanje C, Meremikwu M, Ogar B, Okon A, Udoh A. Patterns of cord, placental and post-delivery maternal malaria parasitemia. Acta Obs Gynecol Scand [Internet]. 2010;89(9 PG-1206–1209):1206–9. Available from: https://www.scopus.com/inward/record.uri?eid=2-s2.0-77956333244&doi=10.3109%2F00016349.2010.484045&partnerID=40&md5=cde60f7a13f1a415434cda633c22658a NS -	No	Not about maternal anemia and low birth weight
984	Orish VN, Onyeabor OS, Boampong JN, Acquah S, Sanyaolu AO, Iriemenam NC. The effects of malaria and HIV co-infection on hemoglobin levels among pregnant women in Sekondi-Takoradi, Ghana. Int J Gynecol Obs [Internet]. 2013;120(3 PG-236–239):236–9. Available from: https://www.scopus.com/inward/record.uri?eid=2-s2.0-84873717173&doi=10.1016%2Fj.ijgo.2012.09.021&partnerID=40&md5=f1cd8a29642e2175fbb8dc…	No	Not about maternal anemia and low birth weight
985	Orish VN, Onyeabor OS, Boampong JN, Afoakwah R, Nwaefuna E, Acquah S, et al. Prevalence of intermittent preventive treatment with sulphadoxine-pyrimethamine (IPTp-SP) use during pregnancy and other associated factors in Sekondi-Takoradi, Ghana. Afr Health Sci [Internet]. 2015;15(4 PG-1087–1096):1087–96. Available from: NS -	No	Not about maternal anemia and low birth weight
986	Orji E, Agwu F, Loto O, Olaleye O. A randomized comparative study of prophylactic oxytocin versus ergometrine in the third stage of labor. Int J Gynecol Obs [Internet]. 2008;101(2 PG-129–132):129–32. Available from: https://www.scopus.com/inward/record.uri?eid=2-s2.0-41549104286&doi=10.1016%2Fj.ijgo.2007.11.009&partnerID=40&md5=ec1f55fb8626271b6a78894aa28615fa NS -	No	Not about maternal anemia and low birth weight
987	Osaer S, Goossens B, Eysker M, Geerts S. The effects of prophylactic anthelmintic treatment on the productivity of traditionally managed Djallonke sheep and West African Dwarf goats kept under high trypanosomosis risk. Acta Trop [Internet]. 2000;74(1 PG-13–24):13–24. Available from: https://www.scopus.com/inward/record.uri?eid=2-s2.0-0033990349&doi=10.1016%2FS0001-706X%2899%2900042-X&partnerID=40…	No	Not about maternal anemia and low birth weight
988	Osaer S, Goossens B, Kora S, Gaye M, Darboe L. Health and productivity of traditionally managed Djallonke sheep and West African dwarf goats under high and moderate trypanosomosis risk. Vet Parasitol [Internet]. 1999;82(2 PG-101–119):101–19. Available from: https://www.scopus.com/inward/record.uri?eid=2-s2.0-0033032715&doi=10.1016%2FS0304-4017%2899%2900011-4&partnerID=40&md5=1abf13b25297a7b8c4616…	No	Not about maternal anemia and low birth weight
989	Osarfo J, Tagbor H, Cairns M, Alifrangis M, Magnussen P. Dihydroartemisinin-piperaquine versus artesunate-amodiaquine for treatment of malaria infection in pregnancy in Ghana: an open-label, randomised, non-inferiority trial. Trop Med Int Heal [Internet]. 2017;22(8 PG-1043–1052):1043–52. Available from: https://www.scopus.com/inward/record.uri?eid=2-s2.0-85021746843&doi=10.1111%2Ftmi.12905&partne…	No	Not about maternal anemia and low birth weight
990	Osman NB, Folgosa E, Gonzales C, Bergstrom S. Genital infections in the aetiology of late fetal death: An incident case-referent study. J Trop Pediatr [Internet]. 1995;41(5 PG-258–266):258–66. Available from: https://www.scopus.com/inward/record.uri?eid=2-s2.0-0028846058&doi=10.1093%2Ftropej%2F41.5.258&partnerID=40&md5=1ea14dc2bb387b26839b781f3bc738e5 NS -	No	Not about maternal anemia and low birth weight
991	Osman NB, Folgosa E, Gonzalez C, Bergström S. Low birth weight and genital infections: An incident case-referent study. Gynecol Obs Invest [Internet]. 1995;40(3 PG-183–189):183–9. Available from: https://www.scopus.com/inward/record.uri?eid=2-s2.0-0028876115&doi=10.1159%2F000292332&partnerID=40&md5=c91db732e2ed5f5da6648687fc381e57 NS -	No	Not about maternal anemia and low birth weight
992	Osman SE, Salih MM, Ahmed EM, Mohammed AA, Adam I. Expression of e-cadherin, n-cadherin, and cytokeratin 18 and 19 in placentas of women with severe preeclampsia. Open Access Maced J Med Sci [Internet]. 2020;8(B PG-485-489):485–9. Available from: https://www.scopus.com/inward/record.uri?eid=2-s2.0-85091360787&doi=10.3889%2Foamjms.2020.4004&partnerID=40&md5=a0fa12310e744bc2ff1b5a28d76882e1 NS -	No	Not about maternal anemia and low birth weight
993	Ostrowski SR, Shulman CE, Peshu N, Staalsøe T, Høyer-Hansen G, Pedersen BK, et al. Elevated plasma urokinase receptor predicts low birth weight in maternal malaria. Parasite Immunol [Internet]. 2007;29(1 PG-37–46):37–46. Available from: https://www.scopus.com/inward/record.uri?eid=2-s2.0-33845582685&doi=10.1111%2Fj.1365-3024.2006.00916.x&partnerID=40&md5=1f1de38af64493cf0969a3187052faaf NS -	No	Not about maternal anemia and low birth weight
994	Osuhor PC, Yakasai BA. Low birthweight in Kano City, Northern Nigeria. Public Health [Internet]. 1981;95(1 PG-36–42):36–42. Available from: https://www.scopus.com/inward/record.uri?eid=2-s2.0-0019351373&doi=10.1016%2FS0033-3506%2881%2980098-4&partnerID=40&md5=1dafa57b28fa702e73a8eb729a04054d NS -	No	Not about maternal anemia and low birth weight
995	Ota E, Ganchimeg T, Morisaki N, Vogel JP, Pileggi C, Ortiz-Panozo E, et al. Risk factors and adverse perinatal outcomes among term and preterm infants born small-for-gestational-age: Secondary analyses of the WHO multi-country survey on maternal and newborn health. PLoS One [Internet]. 2014;9(8 PG-). Available from: https://www.scopus.com/inward/record.uri?eid=2-s2.0-84905980663&doi=10.1371%2Fjou…	No	Not about maternal anemia and low birth weight
996	Oteng-Ntim E, Ayensah B, Knight M, Howard J. Pregnancy outcome in patients with sickle cell disease in the UK - a national cohort study comparing sickle cell anaemia (HbSS) with HbSC disease. Br J Haematol [Internet]. 2015;169(1 PG-129–137):129–37. Available from: NS -	No	Not about maternal anemia and low birth weight
997	Ouédraogo CT, Wessells KR, Young RR, Faye MT, Hess SY. Prevalence and determinants of gestational weight gain among pregnant women in Niger. Matern CHILD Nutr [Internet]. 2020;16(1 PG-). Available from: NS -	No	Not about maternal anemia and low birth weight
998	Owa JA, Osinaike AI, Makinde OO. Trends in utilization of obstetric care at Wesley Guild Hospital, Ilesa, Nigeria. Effects of a depressed economy. TROP GEOGR MED [Internet]. 1995;47(2 PG-86–88):86–8. Available from: https://www.scopus.com/inward/record.uri?eid=2-s2.0-0029002093&partnerID=40&md5=a4670eb295856af56944727c02df9206 NS -	No	Not about maternal anemia and low birth weight
999	Owolabi AJ, Ayede IA, Akinrinoye OO, Falade AG, Ajibola GB, Christopher OO, et al. Growth and micronutrient status parameters of Nigerian preterm infants consuming preterm formula or breastmilk. Pediatr Res [Internet]. 2024;(PG-). Available from: NS -	No	Not about maternal anemia and low birth weight
1000	Owolabi AT, Fatusi AO, Kuti O, Adeyemi A, Faturoti SO, Obiajuwa PO. Maternal complications and perinatal outcomes in booked and unbooked Nigerian mothers. Singapore Med J [Internet]. 2008;49(7 PG-526–531):526–31. Available from: https://www.scopus.com/inward/record.uri?eid=2-s2.0-49749090113&partnerID=40&md5=b68e8793b29979929d77df938d0e64cc NS -	No	Not about maternal anemia and low birth weight
1001	Owusu LB, Zakaria A-FS, Fordjour P, Dzangmah GD, Emikpe AO, Dwumfour CK. Morbidity and outcomes of pregnancy among women with sickle cell Disease: A Cross-Sectional study AT Korle-Bu Teaching Hospital, Ghana. Int J Afr Nurs Sci [Internet]. 2023;18(PG-). Available from: https://www.scopus.com/inward/record.uri?eid=2-s2.0-85147451131&doi=10.1016%2Fj.ijans.2023.100546&partnerID=40&md5=b2e91efe050f74…	No	Did not present the LBW
1002	Owusu R, Asante KP, Mahama E, Awini E, Anyorigiya T, Dosoo D, et al. Glucose-6-Phosphate Dehydrogenase Deficiency and Haemoglobin Drop after Sulphadoxine-Pyrimethamine Use for Intermittent Preventive Treatment of Malaria during Pregnancy in Ghana - A Cohort Study. PLoS One [Internet]. 2015;10(9 PG-). Available from: NS -	No	Not about maternal anemia and low birth weight
1003	Ozumba BC, Igwegbe AO. The challenge of grandmultiparity in Nigerian obstetric practice. Int J Gynecol Obs [Internet]. 1992;37(4 PG-259–264):259–64. Available from: https://www.scopus.com/inward/record.uri?eid=2-s2.0-0026580717&doi=10.1016%2F0020-7292%2892%2990326-E&partnerID=40&md5=c7ed015fda8b503a2eb5e6b3b9d88ca3 NS -	No	Not about maternal anemia and low birth weight
1004	Ozumba BC, Okafor HU. Low-birthweight babies in Eastern Nigeria. Public Health [Internet]. 2004;118(4 PG-244–246):244–6. Available from: https://www.scopus.com/inward/record.uri?eid=2-s2.0-2342439513&doi=10.1016%2Fj.puhe.2003.08.002&partnerID=40&md5=182944bbd78cfaac8f25387537284372 NS -	No	Did not describe diagnosis of maternal anemia
1005	P. D, A. M, C.R. S, S. R, C.P. D, M.M. S, et al. Non-inferiority of low-dose compared to standard high-dose calcium supplementation in pregnancy: study protocol for two randomized, parallel group, non-inferiority trials in India and Tanzania. Trials [Internet]. 2021;22(1 PG-838):838. Available from: http://www.trialsjournal.com/home/ NS -	No	Not about maternal anemia and low birth weight
1006	P.M. G, Z.J. M, B.M. G, M. G, V. A, D. O, et al. Hepatic Vitamin A Concentrations and Association with Infectious Causes of Child Death. J Pediatr [Internet]. 2024;265((Gupta, Giri, Ramakrishnan, Stein, Whitney, Young, Suchdev) Hubert Department of Global Health, Rollins School of Public Health, Emory University, Atlanta, GA, United States(Madewell, Blau, Suchdev) Global Health Center, Centers fo…	No	Not about maternal anemia and low birth weight
1007	PACTR201103000280319. Scheduled screening versus preventative treatment for the control of malaria in pregnancy in Malawi: a randomised controlled trial. 2011;(PG-). Available from: https://www.cochranelibrary.com/central/doi/10.1002/central/CN-01854165/full NS -	No	Not about maternal anemia and low birth weight
1008	PACTR201308000543272. The effectiveness of intermittent screening and treatment (IST) of malaria in pregnancy in South East Nigeria. 2013;(PG-). Available from: https://www.cochranelibrary.com/central/doi/10.1002/central/CN-01829123/full NS -	No	Not about maternal anemia and low birth weight
1009	PACTR201610001823405. EFFECTS OF A HEALTH EDUCATIONAL INTERVENTION ON MALARIA PREVENTIVE BEHAVIOUR AND ADVERSE PREGNANCY OUTCOMES AMONG PREGNANT WOMEN IN A SECONDARY-LEVEL. 2016;(PG-). Available from: https://www.cochranelibrary.com/central/doi/10.1002/central/CN-01829254/full NS -	No	Not about maternal anemia and low birth weight
1010	PACTR201612001901313. Malaria Prevention in pregnancy in Tanzania. 2016;(PG-). Available from: https://www.cochranelibrary.com/central/doi/10.1002/central/CN-01882892/full NS -	No	Not about maternal anemia and low birth weight
1011	PACTR201808177464681. Reduction of low birth weight at delivery through the adjunction of oral azithromycin to the intermittent preventive treatment of malaria in pregnant women: a randomized controlled trial in rural Burkina Faso. 2018;(PG-). Available from: https://www.cochranelibrary.com/central/doi/10.1002/central/CN-01906938/full NS -	No	Did not describe diagnosis of maternal anemia
1012	PACTR201809756724274. A Randomised, Double-Blind, Placebo-Controlled Trial of the Effects of Selenium Supplementation on Pregnancy Outcome and Disease Progression in HIV-Infected Pregnant Women in Lagos, Nigeria. 2018;(PG-). Available from: https://www.cochranelibrary.com/central/doi/10.1002/central/CN-01907333/full NS -	No	RCT study
1013	PACTR202008624731801. EFFECT OF NUTRITIONAL EDUCATION AND HOME GARDENING ON FETO-MATERNAL OUTCOMES OF PREGNANT MOTHERS IN JIMMA ZONE, SOUTHWEST ETHIOPIA. 2020;(PG-). Available from: https://www.cochranelibrary.com/central/doi/10.1002/central/CN-02189131/full NS -	No	RCT study
1014	PACTR202011812241529. EFFICACY AND SAFETY OF PYRONARIDINE-ARTESUNATE (PYRAMAX) FOR THE TREATMENT OF FALCIPARUM MALARIA IN AFRICAN PREGNANT WOMEN. 2020;(PG-). Available from: https://www.cochranelibrary.com/central/doi/10.1002/central/CN-02238209/full NS -	No	Not about maternal anemia and low birth weight
1015	PACTR202012843695208. The use of intravenous iron preparation compared to oral iron for treatment of iron deficiency anemia in pregnant Nigerian women (IVON): a randomized controlled trial. 2020;(PG-). Available from: https://www.cochranelibrary.com/central/doi/10.1002/central/CN-02239528/full NS -	No	Not about maternal anemia and low birth weight
1016	PACTR202201731802989. Effect of promoting fruits and vegetables consumption on maternal nutritional status and birth weight at Robe and Goba Towns, South East Ethiopia: a cluster randomized controlled trial. 2021;(PG-). Available from: https://www.cochranelibrary.com/central/doi/10.1002/central/CN-02379137/full NS -	No	Not about maternal anemia and low birth weight
1017	PACTR202310594848644. Comparison of maternal and fetal outcomes of intermittent and daily iron supplementation among pregnant women in NAUTH Nnewi, Nigeria: a randomized control study. 2023;(PG-). Available from: https://www.cochranelibrary.com/central/doi/10.1002/central/CN-02605884/full NS -	No	RCT study
1018	Panter-Brick C, Lunn PG, Goto R, Wright CM. Immunostimulation and growth faltering in UK infants. Am J Hum Biol [Internet]. 2004;16(5 PG-581–587):581–7. Available from: https://www.scopus.com/inward/record.uri?eid=2-s2.0-4444299325&doi=10.1002%2Fajhb.20062&partnerID=40&md5=c5b1f942f37ca428a3eb23f6fe76158e NS -	No	Not about maternal anemia and low birth weight
1019	Parise ME, Lewis LS, Ayisi JG, Nahlen BL, Slutsker L, Muga R, et al. A rapid assessment approach for public health decision-making related to the prevention of malaria during pregnancy. Bull WHO [Internet]. 2003;81(5 PG-316–323):316–23. Available from: https://www.scopus.com/inward/record.uri?eid=2-s2.0-0038692382&partnerID=40&md5=55424ef7adc4ee16050d7c0f89c55c0e NS -	No	Not about maternal anemia and low birth weight
1020	Parkkali S, Abacassamo F, Nwaru BI, Salomé G, Augusto O, Regushevskaya E, et al. Comparison of routine prenatal iron prophylaxis and screening and treatment for anaemia: pregnancy results and preliminary birth results from a pragmatic randomised controlled trial (PROFEG) in Maputo, Mozambique. 2013;3(2 PG-). Available from: https://www.cochranelibrary.com/central/doi/10.1002/central/CN-02641531/f…	No	Not about maternal anemia and low birth weight
1021	Pasricha S-R, Armitage A, Prentice A, Drakesmith H. How can recent insights into iron metabolism and infection help us overcome the global burden of anemia? 2017;92(8 PG-E283):E283. Available from: https://www.cochranelibrary.com/central/doi/10.1002/central/CN-01734368/full NS -	No	Not about maternal anemia and low birth weight
1022	Pasricha S-R, Mwangi M, Moya E, Ataide R, Mzembe G, Harding R, et al. Randomised Controlled Trial of Intravenous Iron (ferric carboxymaltose) for Second Trimester Anaemia in Malawian Pregnant Women (REVAMP). 2022;140(PG-2193‐2195):2193‐2195. Available from: https://www.cochranelibrary.com/central/doi/10.1002/central/CN-02628745/full NS -	No	RCT study
1023	Passarelli S, Bromage S, AM D, JS W, Aboud S, Mugusi F, et al. Aflatoxin exposure in utero and birth and growth outcomes in Tanzania. Matern Child Nutr [Internet]. 2020;16(2 PG-e12917):e12917. Available from: NS -	No	Did not describe diagnosis of maternal anemia
1024	Passarelli S, Bromage S, Darling AM, Wang JS, Aboud S, Mugusi F, et al. Aflatoxin exposure in utero and birth and growth outcomes in Tanzania. Matern CHILD Nutr [Internet]. 2020;16(2 PG-). Available from: NS -	No	Did not describe diagnosis of maternal anemia
1025	Pell C, Straus L, Andrew EVW, Meñaca A, Pool R. Social and cultural factors affecting uptake of interventions for malaria in pregnancy in Africa: A systematic review of the qualitative research. PLoS One [Internet]. 2011;6(7 PG-). Available from: https://www.scopus.com/inward/record.uri?eid=2-s2.0-79960578660&doi=10.1371%2Fjournal.pone.0022452&partnerID=40&md5=442e75c6ff535d25a159f769364b7f2f NS -	No	Not about maternal anemia and low birth weight
1026	Perez EM, Carrara H, Bourne L, Berg A, Swanevelder S, Hendricks MK. Massage therapy improves the development of HIV-exposed infants living in a low socio-economic, pen-urban community of South Africa. INFANT Behav Dev [Internet]. 2015;38(PG-135-146):135–46. Available from: NS -	No	Not about maternal anemia and low birth weight
1027	Perez EM, Hendricks MK, Beard JL, Murray-Kolb LE, Berg A, Tomlinson M, et al. Mother-infant interactions and infant development are altered by maternal iron deficiency anemia. J Nutr [Internet]. 2005;135(4 PG-850–855):850–5. Available from: https://www.scopus.com/inward/record.uri?eid=2-s2.0-20144387854&doi=10.1093%2Fjn%2F135.4.850&partnerID=40&md5=35be137c4c5bd89ed48fb50a66bf768e NS -	No	Not about maternal anemia and low birth weight
1028	Perumal N, Blakstad MM, Fink G, Lambiris M, Bliznashka L, Danaei G, et al. Impact of scaling up prenatal nutrition interventions on human capital outcomes in low- and middle-income countries: a modeling analysis. Am J Clin Nutr [Internet]. 2021;114(5 PG-1708–1718):1708–18. Available from: https://www.scopus.com/inward/record.uri?eid=2-s2.0-85113741506&doi=10.1093%2Fajcn%2Fnqab234&partnerID=40&md5…	No	Did not present the LBW
1029	Peters HR, Vince JD, Friesen H. Low birthweight at a papua new guinea highlands hospital. J Trop Pediatr [Internet]. 2001;47(1 PG-17–23):17–23. Available from: https://www.scopus.com/inward/record.uri?eid=2-s2.0-0035116390&doi=10.1093%2Ftropej%2F47.1.17&partnerID=40&md5=1c118100fd24d9f64a1415fbddb3d4b8 NS -	No	Did not describe diagnosis of maternal anemia
1030	PG W, Floyd J, F TK, Cairns M. Estimated impact on birth weight of scaling up intermittent preventive treatment of malaria in pregnancy given sulphadoxine-pyrimethamine resistance in Africa: A mathematical model. PLoS Med [Internet]. 2017;14(2 PG-e1002243):e1002243. Available from: NS -	No	Did not describe diagnosis of maternal anemia
1031	Phiri W, Kasonka L, Collin S, Makasa M, Sinkala M, Chintu C, et al. Factors influencing breast milk HIV RNA viral load among Zambian women. AIDS Res Hum Retroviruses [Internet]. 2006;22(7 PG-607–614):607–14. Available from: https://www.scopus.com/inward/record.uri?eid=2-s2.0-33745962617&doi=10.1089%2Faid.2006.22.607&partnerID=40&md5=630753e2d8f4d3ec20a9494b09d5fa72 NS -	No	Not about maternal anemia and low birth weight
1032	Pileggi VN, Oladapo OT, Cavenague De Souza HC, Castro CP, Abraham AO, Akintan AL, et al. Maternal BMI at the time of birth and selected risk factors associated with severe neonatal outcomes: A secondary analysis of the WHO Better Outcomes in Labour Difficulty (BOLD) project. Br J Nutr [Internet]. 2020;124(10 PG-1086–1092):1086–92. Available from: https://www.scopus.com/inward/record.uri?eid=2-s2.…	No	Not about maternal anemia and low birth weight
1033	Pillay T, Sturm AW, Khan M, Adhikari M, Moodley J, Connolly C, et al. Vertical transmission of Mycobacterium tuberculosis in KwaZulu Natal: Impact of HIV-1 co-infection. Int J Tuberc Lung Dis [Internet]. 2004;8(1 PG-59–69):59–69. Available from: https://www.scopus.com/inward/record.uri?eid=2-s2.0-9144239843&partnerID=40&md5=c8b237b11bea0b640265a68479bb4d15 NS -	No	Not about maternal anemia and low birth weight
1034	Pires G, Rosa M, Zangarote M, Chicumbe S. Determinants of stillbirths occurred in health facilities in Zambezia province, Mozambique (2013-2014). Rev Bras Saude Matern Infant [Internet]. 2016;16(4 PG-415–420):415–20. Available from: https://www.scopus.com/inward/record.uri?eid=2-s2.0-85012154620&doi=10.1590%2F1806-93042016000400004&partnerID=40&md5=6c3e9dc4b5150309e3617eedd4197bb2 NS -	No	Not about maternal anemia and low birth weight
1035	PM I, Mukuku O, PM M, AM M, TK L, M SYP, et al. Risk factors for low birth weight in Lubumbashi, Democratic Republic of the Congo. Med Sante Trop [Internet]. 2016;26(4 PG-386–390):386–90. Available from: NS -	No	Did not describe diagnosis of maternal anemia
1036	Price JT, Sebastião Y V, Vwalika B, Cole SR, Mbewe FM, Phiri WM, et al. Risk of Adverse Birth Outcomes in Two Cohorts of Pregnant Women With HIV in Zambia. Epidemiology [Internet]. 2022;33(3 PG-422–430):422–30. Available from: https://www.scopus.com/inward/record.uri?eid=2-s2.0-85128245456&doi=10.1097%2FEDE.0000000000001465&partnerID=40&md5=624a9def1fe28f3436bddfdb9f666478 NS -	No	Did not present the LBW
1037	Price JT, Vwalika B, Rittenhouse KJ, Mwape H, Winston J, Freeman BL, et al. Adverse birth outcomes and their clinical phenotypes in an urban Zambian cohort. Gates Open Res [Internet]. 2020;3(PG-). Available from: https://www.scopus.com/inward/record.uri?eid=2-s2.0-85089916812&doi=10.12688%2Fgatesopenres.13046.2&partnerID=40&md5=f3a7fead0db57c6d5a91bf29ecd5d970 NS -	No	Did not present the LBW
1038	Quinn AK, Adjei IA, Ae-Ngibise KA, Agyei O, Boamah-Kaali EA, Burkart K, et al. Prenatal household air pollutant exposure is associated with reduced size and gestational age at birth among a cohort of Ghanaian infants. 2021;155(PG-106659):106659. Available from: https://www.cochranelibrary.com/central/doi/10.1002/central/CN-02283531/full NS -	No	Not about maternal anemia and low birth weight
1039	Quon S, Papathakis P, Schaffner A, Finfer E, Bell L, Peace B, et al. Low birth weight is more common in food insecure pregnant Malawian women with moderate malnutrition. 2017;31(1 PG-). Available from: https://www.cochranelibrary.com/central/doi/10.1002/central/CN-01715037/full NS -	No	did not describe diagnosis of maternal anemia
1040	R. K, T. O, A. K, P. J, M. N, T. R, et al. Monthly sulfadoxine-pyrimethamine versus dihydroartemisinin-piperaquine for intermittent preventive treatment of malaria in pregnancy: a double-blind, randomised, controlled, superiority trial. Lancet [Internet]. 2019;393(10179 PG-1428–1439):1428–39. Available from: http://www.journals.elsevier.com/the-lancet/ NS -	No	Not about maternal anemia and low birth weight
1041	R. O, E. M, G. K, F. F, Tilahun T. Determinants of perinatal mortality at tertiary hospitals in East Wollega, Western Ethiopia: a case-control study. J Int Med Res [Internet]. 2023;51(2 PG-). Available from: https://journals.sagepub.com/home/IMR NS -	No	Not about maternal anemia and low birth weight
1042	R.A. S, J.K. D, Bhutta Z A. Effect of mass deworming with antihelminthics for soil-transmitted helminths during pregnancy. Cochrane Database Syst Rev [Internet]. 2021;2021(5 PG-CD005547):CD005547. Available from: https://www.cochranelibrary.com/cdsr/table-of-contents NS -	No	Not about maternal anemia and low birth weight
1043	R.C. O, J.N. E, P.O. E, L.O. L, C.A. I, Nkwo P O. A10-year appraisal of cesarean delivery and the associated fetal and maternal outcomes at a teaching hospital in southeast Nigeria. Int J Womens Health [Internet]. 2015;7((Onoh, Ezeonu, Lawani) Department of Obstetrics and Gynaecology, Federal Teaching Hospital Abakaliki, Abakaliki, Nigeria(Eze) Department of Obstetrics and Gynaecology, College of…	No	Not about maternal anemia and low birth weight
1044	R.F. G, C. K, Z.M. B, M. T, B. T, D. Y, et al. Active case detection and treatment of malaria in pregnancy using LAMP technology (LAMPREG): a pragmatic randomised diagnostic outcomes trial-study protocol. BMJ Open [Internet]. 2022;12(7 PG-e058397):e058397. Available from: http://bmjopen.bmj.com/content/early/by/section NS -	No	Not about maternal anemia and low birth weight
1045	Ramharter M, Schuster K, Bouyou-Akotet MK, Adegnika AA, Schmits K, Mombo-Ngoma G, et al. Malaria in pregnancy before and after the implementation of a national IPTp program in Gabon. Am J Trop Med Hyg [Internet]. 2007;77(3 PG-418–422):418–22. Available from: https://www.scopus.com/inward/record.uri?eid=2-s2.0-35748968812&doi=10.4269%2Fajtmh.2007.77.418&partnerID=40&md5=9a0ed0ccc66c536f59c1be771bf…	No	Not about maternal anemia and low birth weight
1046	Råssjö EB, Byrskog U, Samir R, Klingberg-Allvin M. Somali women’s use of maternity health services and the outcome of their pregnancies: A descriptive study comparing Somali immigrants with native-born Swedish women. Sex Reprod Heal [Internet]. 2013;4(3 PG-99–106):99–106. Available from: https://www.scopus.com/inward/record.uri?eid=2-s2.0-84883794191&doi=10.1016%2Fj.srhc.2013.06.001&partnerID=40&…	No	Not about maternal anemia and low birth weight
1047	Rayis DA, Ahmed ABA, Sharif ME, ElSouli A, Adam I. Reliability of glycosylated hemoglobin in the diagnosis of gestational diabetes mellitus. J Clin Lab Anal [Internet]. 2020;34(10 PG-). Available from: NS -	No	Not about maternal anemia and low birth weight
1048	RD W, Zanga J, MN A, Mbanzulu K, Kahindo A, MN M, et al. Interactions between malaria and HIV infections in pregnant women: a first report of the magnitude, clinical and laboratory features, and predictive factors in Kinshasa, the Democratic Republic of Congo. Malar J [Internet]. 2015;14(PG-82):82. Available from: NS -	No	Not about maternal anemia and low birth weight
1049	Renet S, Closon A, Brochet M-S, Bussières J-F, Boucher M. Increase in Transaminase Levels Following the Use of Raltegravir in a Woman With a High HIV Viral Load at 35 Weeks of Pregnancy. J Obs Gynaecol Can [Internet]. 2013;35(1 PG-68–72):68–72. Available from: https://www.scopus.com/inward/record.uri?eid=2-s2.0-84887322262&doi=10.1016%2FS1701-2163%2815%2931051-3&partnerID=40&md5=0e4ee46bec5459e60…	No	Not about maternal anemia and low birth weight
1050	Requena P, Arévalo-Herrera M, Menegon M, Martínez-Espinosa FE, Padilla N, Bôtto-Menezes C, et al. Naturally acquired binding-inhibitory antibodies to Plasmodium vivax duffy binding protein in pregnant women are associated with higher birth weight in a multicenter study. Front Immunol [Internet]. 2017;8(FEB PG-). Available from: https://www.scopus.com/inward/record.uri?eid=2-s2.0-85014377015&doi=1…	No	Not about maternal anemia and low birth weight
1051	Requena P, Barrios D, LJ R, Samol P, AJ U, Wangnapi R, et al. Proinflammatory responses and higher IL-10 production by T cells correlate with protection against malaria during pregnancy and delivery outcomes. J Immunol [Internet]. 2015;194(7 PG-3275–85):3275–85. Available from: NS -	No	Not about maternal anemia and low birth weight
1052	Requena P, Rui E, Padilla N, FE M-E, ME C, Bôtto-Menezes C, et al. Plasmodium vivax VIR Proteins Are Targets of Naturally-Acquired Antibody and T Cell Immune Responses to Malaria in Pregnant Women. PLoS Negl Trop Dis [Internet]. 2016;10(10 PG-e0005009):e0005009. Available from: NS -	No	Not about maternal anemia and low birth weight
1053	Requena P, Rui E, Padilla N, Martínez-Espinosa FE, Castellanos ME, Bôtto-Menezes C, et al. Plasmodium vivax VIR Proteins Are Targets of Naturally-Acquired Antibody and T Cell Immune Responses to Malaria in Pregnant Women. PLoS Negl Trop Dis [Internet]. 2016;10(10 PG-). Available from: NS -	No	Not about maternal anemia and low birth weight
1054	RI O, AD O, EO I, CP D-O, CE O-I, UT E, et al. Association between maternal selenium levels and pregnancy outcome among human immunodeficiency virus-positive and human immunodeficiency virus-negative pregnant women in a tertiary health-care center in Owerri, Nigeria: A comparative cross-sectional stud. Ann Afr Med [Internet]. 2023;22(3 PG-373–380):373–80. Available from: NS -	No	Not about maternal anemia and low birth weight
1055	Riddell MA, Vallely LM, Mengi A, Badman SG, Low N, Wand H, et al. Point-of-care testing and treatment of sexually transmitted and genital infections to improve birth outcomes in high-burden, low-resource settings (WANTAIM): a pragmatic cluster randomised crossover trial in Papua New Guinea. Lancet Glob Heal [Internet]. 2024;12(4 PG-641–651):e641–51. Available from: https://www.scopus.com/inward/r…	No	Not about maternal anemia and low birth weight
1056	RM K, Leone T, Nareeba T, Kajungu D, Waiswa P, Gjonca A. Under 10 mortality patterns, risk factors, and mechanisms in low resource settings of Eastern Uganda: An analysis of event history demographic and verbal social autopsy data. PLoS One [Internet]. 2020;15(6 PG-e0234573):e0234573. Available from: NS -	No	Not about maternal anemia and low birth weight
1057	RM P, MK C, Mangani C, Maleta K, Teivaanmäki T, Niemelä O, et al. Low length-for-age Z-score within 1 month after birth predicts hyperdynamic circulation at the age of 21 years in rural Malawi. Sci Rep [Internet]. 2023;13(1 PG-10283):10283. Available from: NS -	No	Not about maternal anemia and low birth weight
1058	Robbers G, JP V, Mola G, Bolgna J, CSE H. Maternal and newborn health indicators in Papua New Guinea - 2008-2018. Sex Reprod Heal Matters [Internet]. 2019;27(1 PG-1686199):1686199. Available from: NS -	No	Not about maternal anemia and low birth weight
1059	Roberts DJ, Matthews G, Snow RW, Zewotir T, Sartorius B. Investigating the spatial variation and risk factors of childhood anaemia in four sub-Saharan African countries. BMC Public Health [Internet]. 2020;20(1 PG-). Available from: NS -	No	Not about maternal anemia and low birth weight
1060	Roberts PD, James H, Petrie A, Morgan JO, Hoffbrand A V. Vitamin B12 Status in Pregnancy among Immigrants to Britain. Brit Med J [Internet]. 1973;3(5871 PG-67–72):67–72. Available from: https://www.scopus.com/inward/record.uri?eid=2-s2.0-0015694617&doi=10.1136%2Fbmj.3.5871.67&partnerID=40&md5=e243e25560f03fae363b34f9b28f87cf NS -	No	Not about maternal anemia and low birth weight
1061	Rogerson SJ, Brown HC, Pollina E, Abrams ET, Tadesse E, Lema VM, et al. Placental tumor necrosis factor alpha but not gamma interferon is associated with placental malaria and low birth weight in Malawian women. Infect Immun [Internet]. 2003;71(1 PG-267–270):267–70. Available from: https://www.scopus.com/inward/record.uri?eid=2-s2.0-0037218598&doi=10.1128%2FIAI.71.1.267-270.2003&partnerID=40&md5=…	No	Not about maternal anemia and low birth weight
1062	Rogerson SJ, Chaluluka E, Kanjala M, Mkundika P, Mhango C, Molyneux ME. Intermittent sulfadoxine-pyrimethamine in pregnancy: Effectiveness against malaria morbidity in Blantyre, Malawi, in 1997-99. Trans R Soc Trop Med Hyg [Internet]. 2000;94(5 PG-549–553):549–53. Available from: https://www.scopus.com/inward/record.uri?eid=2-s2.0-0033789001&doi=10.1016%2FS0035-9203%2800%2990083-X&partnerID=40&md…	No	Not about maternal anemia and low birth weight
1063	Rogerson SJ, Pollina E, Getachew A, Tadesse E, Lema VM, Molyneux ME. Placental monocyte infiltrates in response to Plasmodium falciparum malaria infection and their association with adverse pregnancy outcomes. Am J Trop Med Hyg [Internet]. 2003;68(1 PG-115–119):115–9. Available from: https://www.scopus.com/inward/record.uri?eid=2-s2.0-0037263756&doi=10.4269%2Fajtmh.2003.68.1.0680115&partnerID=40&…	No	Not about maternal anemia and low birth weight
1064	Rothman M, Faber M, Covic N, TM M, Cockeran M, JD K, et al. Infant Development at the Age of 6 Months in Relation to Feeding Practices, Iron Status, and Growth in a Peri-Urban Community of South Africa. Nutrients [Internet]. 2018;10(1 PG-). Available from: NS -	No	Not about maternal anemia and low birth weight
1065	Rouamba T, Samadoulougou S, Ouédraogo M, Hien H, Tinto H, Kirakoya-Samadoulougou F. Asymptomatic malaria and anaemia among pregnant women during high and low malaria transmission seasons in Burkina Faso: household-based cross-sectional surveys in Burkina Faso, 2013 and 2017. Malar J [Internet]. 2021;20(1 PG-211):211. Available from: NS -	No	Not about maternal anemia and low birth weight
1066	Ruizendaal E, MC T, RB G, Versteeg I, Scott S, d’Alessandro U, et al. Increase in the prevalence of mutations associated with sulfadoxine-pyrimethamine resistance in Plasmodium falciparum isolates collected from early to late pregnancy in Nanoro, Burkina Faso. Malar J [Internet]. 2017;16(1 PG-179):179. Available from: NS -	No	Not about maternal anemia and low birth weight
1067	Ruizendaal E, Schallig H, Bradley J, Traore-Coulibaly M, Lompo P, d’Alessandro U, et al. Interleukin-10 and soluble tumor necrosis factor receptor II are potential biomarkers of Plasmodium falciparum infections in pregnant women: a case-control study from Nanoro, Burkina Faso. 2017;5(1 PG-). Available from: https://www.cochranelibrary.com/central/doi/10.1002/central/CN-02094559/full NS -	No	Not about maternal anemia and low birth weight
1068	Ruizendaal E, Tahita MC, Geskus RB, Versteeg I, Scott S, d’Alessandro U, et al. Increase in the prevalence of mutations associated with sulfadoxine-pyrimethamine resistance in Plasmodium falciparum isolates collected from early to late pregnancy in Nanoro, Burkina Faso. Malar J [Internet]. 2017;16(PG-). Available from: NS -	No	Not about maternal anemia and low birth weight
1069	Ruperez M, Gonzalez R, Mombo-Ngoma G, Kabanywanyi AM, Sevene E, Ouedraogo S, et al. Mortality, Morbidity, and Developmental Outcomes in Infants Born to Women Who Received Either Mefloquine or Sulfadoxine-Pyrimethamine as Intermittent Preventive Treatment of Malaria in Pregnancy: a Cohort Study. 2016;13(2 PG-e1001964):e1001964. Available from: https://www.cochranelibrary.com/central/doi/10.1002/ce…	No	Not about maternal anemia and low birth weight
1070	S. D, A. H, Mesele M. The Kaplan Meier estimates of mortality and its predictors among newborns admitted with low birth weight at public hospitals in Ethiopia. PLoS One [Internet]. 2020;15(9 September PG-e0238629):e0238629. Available from: https://journals.plos.org/plosone/article/file?id=10.1371/journal.pone.0238629&type=printable NS -	No	Not about maternal anemia and low birth weight
1071	S. D, E. E, N. M, M. M, M. M, C. N, et al. Using a priority setting exercise to identify priorities for guidelines on newborn and child health in South Africa, Malawi, and Nigeria. Heal Res Policy Syst [Internet]. 2024;22(1 PG-48):48. Available from: https://health-policy-systems.biomedcentral.com/ NS -	No	Not about maternal anemia and low birth weight
1072	S. F, E. S, K. K, A.M. van E, J. H, J. W, et al. Cost-ffectiveness of two versus three or more doses of intermittent preventive treatment for malaria during pregnancy in sub-Saharan Africa: A modelling study of meta-analysis and cost data. Lancet Glob Heal [Internet]. 2015;3(3 PG-143–153):e143–53. Available from: http://www.elsevier.com/journals/the-lancet-global-health/2214-109x NS -	No	Not about maternal anemia and low birth weight
1073	S. G, O. A, B. S, M. T, S. D, I.H. S, et al. Pregnancy outcomes in a malaria-exposed Malian cohort of women of child-bearing age. Front Med [Internet]. 2022;9((Gaoussou, Attaher, Traore, Diarra, Soumbounou, Ndiaye, Issiaka, Mahamar, Dicko) Malaria Research and Training Center, University of Sciences, Techniques and Technologies of Bamako, Bamako, Mali(Swihart) Biostatistics Research Branch, Natio…	No	Not about maternal anemia and low birth weight
[truncated: 212 more rows]
