# Supplementary material for: Effects of maternal anemia on low-birth-weight in Sub-Sahara African countries: Systematic review and meta-analysis
Source: PLoS One. 2025 Jun 25;20(6):e0325450. doi: 10.1371/journal.pone.0325450 (PMC12192055; doi:10.1371/journal.pone.0325450)
Supplement: S3 File — (XLSX) [file pone.0325450.s006.xlsx]

## Sheet: LBW
S3 File: Full datasets analyzed during the current study are available
Study_ID	Covidence #	Author_year	Year_Publication	Countries	S_design	Population	Median_Ss	S_Size	S_Techniques	Anemic_mothers	Nonanemic_mothers	LBW_anemic_mother	LBW_Nonanemic_mother	NoLBW_Anemic_mother	NoLBW_Nonanemic_mother	AOR	CI_LL	CI_UL	Quality
P1	14	Engidaw et al.( 2022)	2022	Ethopia	Cross sectional	Infants	1	211	Systematic random sampling	34	177	10	16	24	161	3.51	1.29	9.55	Good
P2	1919	Seid et al. (2022)	2022	Ethiopia	Case control	Infants	1	252	Consecutive sampling technique	39	213	28	56	11	157	5.2	1.9	14.1	Good
P3	35	Elmugabil et al. (2023)	2023	Sudan	Cross sectional	Infants	1	253	Systematic random sampling	132	121	32	8	100	113	4.7	2.06	10.94	Good
P5	232	Ahmed et al. (2018)	2018	Ethiopia	Case control	Infants	1	279	Quota	47	232	30	63	17	169	3.54	1.46	8.61	Good
P4	293	Girma et al. (2019)	2019	Ethiopia	Case control	Infants	1	279	Systematic random sampling	47	232	30	63	17	169	3.54	1.46	8.61	Good
P6	121	Mekie and Taklual (2019)	2019	Ethiopia	Cross sectional	Women	1	282	Systematic random sampling	11	271	7	27	4	244	9.82	1.83	52.73	Good
P7	2207	Gebrehawerya et al. (2018)	2018	Ethiopia	Case control	Women	1	287	Not mentioned	33	244	26	70	17	174	3.91	1.73	8.87	Good
P8	151	Mingude et al. (2020)	2020	Ethiopia	Case control	Women	1	300	Quota	56	244	27	33	29	211	4.4	1.8	10.5	Good
P9	192	Lake and Fite (2019)	2019	Ethiopia	Cross sectional	Infants	1	304	Systematic random sampling	108	196	26	22	82	174	3.808	1.513	9.586	Good
P10	157	Aboye et al. (2018)	2018	Ethiopia	Cross sectional	Women	1	308	Systematic random sampling	29	278	12	14	17	264	14.5	3.8	55.6	Good
P11	71	Tadesse et al. (2023)	2023	Ethiopia	Cross sectional	Infants	1	337	Systematic random sampling	57	280	18	26	39	254	4.34	4.24	4.43	Good
P12	183	Abera et al. (2019)	2019	Ethiopia	Cross sectional	Women	2	358	Systematic random sampling	66	292	29	33	37	259	3.42	1.73	6.78	Good
P13	178	Adam et al. (2019)	2019	Ghana	Case control	Women	2	360	Systematic random sampling	193	164	78	39	445	125	3.14	1.5	6.58	Good
P14	1100	Hailu et al. (2021)	2021	Ethiopia	Cross sectional	Women	2	363	Systematic random sampling	43	320	16	30	27	290	4.99	2.22	11.18	Good
P16	52	Kumlachew et al. (2018)	2018	Ethiopia	Cross sectional	Women	2	375	Systematic random sampling	65	300	28	28	37	282	2.69	1.03	7.01	Good
P17	31	Muluneh et al. (2023)	2023	Ethiopia	Cross sectional	Infants	2	422	Simple Random sampling	81	341					5.87	2.67	12.89	Good
P19	91	Kargbo et al. (2021)	2021	Sierra Leone	Case control	Women	2	438	convenience sampling method	146	292	82	64	64	228	3.8	1.9	7.9	Good
P20	62	Deriba and jemal (2021	2021	Ethiopia	Case control	Women	2	555	Multistage sampling	104	251	64	121	40	330	2.34	1.21	4.53	Good
P21	216	Oladeinde et al 2015	2015	Nigeria	Cross sectional	Women	2	780	Not mentioned	264	516	28	21	236	495	2.79	1.55	5.02	Good
P23	160	Biracyaza et al. (2021)	2021	Rwanda	Cross sectional	Women	2	7381	Quota	1982	5599	257	201	1725	5398	3.5	1.5	5.4	Good
P24	1444	Mitao et al. (2016)	2016	Tanzania	Retrospective Cohort	Women	2	37799	Not mentioned	686	37113	122	3885	564	33228	1.58	1.48	1.67	Moderate
